# Supplementary material for: Comparative transcriptome analysis of embryonic and adult stem cells with extended and limited differentiation capacity
Source: Genome Biol. 2007 Aug 6;8(8):R163. doi: 10.1186/gb-2007-8-8-r163 (PMC2374994; doi:10.1186/gb-2007-8-8-r163)
Supplement: Supplementary file 1 — Additional data file 1: Supplementary Table 1 lists genes expressed in MAPC at levels at least twofold higher than in MSC and ESC; supplementary Table 2 lists genes expressed in MAPC and ESC at levels at least twofold higher than in MSC; supplementary Table 3 lists genes expressed in MAPC and MSC at levels at least twofold higher than in ESC; supplementary Table 4 lists genes expressed in MAPC at levels at least twofold higher than in ESC and NS; supplementary Table 5 lists genes expressed in MAPC and ESC at levels at least twofold higher than in NS; supplementary Table 6 lists genes expressed in MAPC at levels at least twofold higher than in ESC in NIA microarrays; supplementary Table 7 lists genes expressed in ESCs at levels at least twofold higher than in MAPC in NIA microarrays; supplementary Table 8 contains a MAPC gene cluster comparison between Affymetrix and NIA microarrays; supplementary Table 9 lists genes differentially expressed between MSCs and MSC-like cells; supplementary Table 10 lists genes correlated with Pdgfra with twofold differential expression between all MAPC conditions cultured cells vs ESCs and MSCs; supplementary Table 11 lists genes anti-correlated to Pdgfra with a twofold differential expression between all MAPC conditions cultured cells vs ESCs and MSCs; supplementary Table 12 lists genes with at least twofold higher expression in rMAPC-1 than in rClone-2; supplementary Table 13 lists genes with at least twofold higher expression in rClone-2 than in rMAPC-1; supplementary Table 14 lists common differentially expressed genes in both mMAPC vs MSC and rMAPC-1 vs rClone-2 comparisons. (XLS 3 MB) [file 13059_2007_1644_MOESM1_ESM.xls]

## Sheet: Table 1 MAPC
Table 1. Genes expressed in MAPC at least two fold higher than MSC and ESC
Affy ID	Gene Symbol	Gene name	Cellular location	Family	UniGene ID	RefSeq Transcript ID	MSC	MAPC- 1	MAPC-2	ESC
1429177_x_at	Sox17	SRY (sex determining region Y)-box 17	Nucleus	transcription regulator	Mm.279103	NM_011441	1.39359	7280.01	7841.17	16.9647
1417426_at	Prg1	proteoglycan 1, secretory granule	Extracellular Space	other	Mm.338790	NM_011157	6.34937	6774.34	5900.49	13.5866
1448649_at	Enpep	glutamyl aminopeptidase (aminopeptidase A)	Plasma Membrane	peptidase	Mm.1193	NM_007934	1.24791	3427.11	1557.13	5.45544
1425900_at	Hkdc1	hexokinase domain containing 1	Unknown	kinase	Mm.213213	NM_145419	5.43264	1895.86	1843.62	4.60434
1450344_a_at	Ptger3	prostaglandin E receptor 3 (subtype EP3)	Plasma Membrane	G-protein coupled receptor	Mm.30424	NM_011196	5.40973	1887.72	1962.94	11.3495
1418153_at	Lama1	laminin, alpha 1	Extracellular Space	other	Mm.303386	NM_008480	1.12038	9423.33	8599.61	82.9479
1419614_at	Pla2g12b	phospholipase A2, group XIIB	Extracellular Space	enzyme	Mm.30268	NM_023530	14.9227	2025.42	2275.23	13.0887
1430352_at	8430417a20rik	RIKEN cDNA 8430417A20 gene			Mm.257557	NM_175209	19.0821	7249.25	6315.38	88.1339
1417828_at	Aqp8	aquaporin 8	Plasma Membrane	transporter	Mm.273175	NM_007474	12.0555	2069.33	499.694	8.16889
1419537_at	Tfec	transcription factor EC	Nucleus	transcription regulator	Mm.36217	NM_031198	0.603275	477.674	640.43	1.34143
1421113_at	Pga5	pepsinogen 5, group I (pepsinogen A)			Mm.34037	NM_021453	19.7825	2315.73	3316	40.0745
1449347_a_at	Xlr4a	X-linked lymphocyte-regulated 4A			Mm.104764	NM_021365 /// XM_486700 /// XM_622956	0.877978	2064.18	4133.84	49.0633
1427961_s_at	Ugt2b7	UDP glucuronosyltransferase 2 family, polypeptide B7	Cytoplasm	enzyme	Mm.281844	NM_153598	8.15653	1186.97	702.772	9.63684
1449568_at	Loc152831	klotho beta			Mm.45274	NM_031180	2.39011	813.786	1346.36	12.8253
1424807_at	Lama4	laminin, alpha 4	Extracellular Space	enzyme	Mm.258065	NM_010681	3.53267	1148.23	877.772	12.0575
1453782_at	3021401c12rik	RIKEN cDNA 3021401C12 gene			---	---	2.057	523.073	556.131	2.95497
1449330_at	Pdzk2	PDZ domain containing 2	Plasma Membrane	transporter	Mm.29872	NM_133226	4.10008	853.801	477.967	5.52221
1443163_at	Slc39a2	solute carrier family 39 (zinc transporter), member 2			Mm.281343	XM_139051 /// XM_359330	4.11222	1036.01	674.992	9.46539
1435189_at	Frmpd1	FERM and PDZ domain containing 1			Mm.24783	XM_204152	1.09975	531.424	432.919	1.97941
1422833_at	Foxa2	forkhead box A2	Nucleus	transcription regulator	Mm.938	NM_010446	8.45577	988.355	1090.05	14.5289
1420448_at	4930539i12rik	reproductive homeobox on X chromosome, 2			Mm.350894	NM_029203	2.20919	855.081	2990.77	34.8785
1452035_at	Col4a1	collagen, type IV, alpha 1	Extracellular Space	other	Mm.738	NM_009931	202.52	12556.7	10328.8	247.226
1424652_at	Flj13391	hypothetical protein FLJ13391			Mm.205854	NM_145570	3.53345	1148.07	986.749	16.9646
1425464_at	Gata6	GATA binding protein 6	Nucleus	transcription regulator	Mm.329287	NM_010258	72.1022	3633.14	2797.78	13.8254
1423450_a_at	Hs3st1	heparan sulfate (glucosamine) 3-O-sulfotransferase 1	Cytoplasm	enzyme	Mm.12559	NM_010474	60.6781	2579.18	2614.5	22.2299
1424939_at	Asz1	ankyrin repeat, SAM and basic leucine zipper domain containing 1			Mm.73091	NM_023729	4.41053	1437.31	429.18	17.4299
1453486_a_at	Scube2	signal peptide, CUB domain, EGF-like 2	Unknown	other	Mm.40447	NM_020052	8.35339	769.881	575.279	10.4423
1455080_at	Ppp1r16b	protein phosphatase 1, regulatory (inhibitor) subunit 16B			Mm.150540	NM_153089	2.4714	839.862	892.024	15.9875
1437785_at	Adamts9	ADAM metallopeptidase with thrombospondin type 1 motif, 9			Mm.158235	XM_620350	63.1598	2762.39	2169.23	53.458
1430637_at	2210016h18rik	RIKEN cDNA 2210016H18 gene			---	---	2.66813	415.968	266.751	0.802468
1418863_at	Gata4	GATA binding protein 4	Nucleus	transcription regulator	Mm.247669	NM_008092	15.6088	817.555	655.268	11.7363
1439491_at	Loc126755	leucine rich repeat containing 38			Mm.94020	XM_144076	2.34006	415.2	209.558	2.08588
1419430_at	Cyp26a1	cytochrome P450, family 26, subfamily A, polypeptide 1			Mm.42230	NM_007811	10.6699	2443.19	1652.18	63.844
1424051_at	Col4a2	collagen, type IV, alpha 2	Extracellular Space	other	Mm.181021	NM_009932	149.796	4931.75	3737.81	62.0814
1417092_at	Pthr1	parathyroid hormone receptor 1	Plasma Membrane		Mm.3542	NM_011199	111.577	3968.29	2414.68	38.044
1416832_at	Slc39a8	solute carrier family 39 (zinc transporter), member 8			Mm.30239	NM_026228	79.2527	2245.18	2343.84	53.4056
1428573_at	Chn2	chimerin (chimaerin) 2			Mm.321147	NM_023543	2.68889	689.816	547.595	15.5897
1454713_s_at	Hdc	histidine decarboxylase	Cytoplasm	enzyme	Mm.18603	NM_008230	1.30315	437.468	632.178	12.4493
1423885_at	Lamc1	laminin, gamma 1 (formerly LAMB2)	Extracellular Space	other	Mm.1249	NM_010683	158.618	5965.33	4789.1	199.647
1456020_at	Sh3tc2	SH3 domain and tetratricopeptide repeats 2			Mm.262320	NM_172628	2.13909	328.92	308.555	4.64841
1429310_at	Flrt3	fibronectin leucine rich transmembrane protein 3			Mm.234783	NM_178382	77.4445	1917.18	2294.45	41.8113
1441075_at	Nostrin	nitric oxide synthase trafficker	Cytoplasm	other	Mm.90047	NM_181547	4.01546	379.033	211.493	1.84725
1438989_s_at	B130021b11rik	RIKEN cDNA B130021B11 gene			---	---	2.26307	339.16	2028.2	41.1254
1438877_at	Trpm6	transient receptor potential cation channel, subfamily M, member 6			Mm.215171	NM_153417	18.0057	707.655	759.783	22.9528
1440452_at	Drp2	dystrophin related protein 2	Plasma Membrane	other	Mm.121662	NM_010078	59.135	2110.09	1020.32	28.4854
1415938_at	Spink1	serine peptidase inhibitor, Kazal type 1	Extracellular Space	other	Mm.272	NM_009258	3.71756	1513.7	2818.5	86.8315
1443502_at	Birc7	baculoviral IAP repeat-containing 7 (livin)	Cytoplasm	other	Mm.187879	XM_283820	3.0297	327.56	286.432	5.45927
1452270_s_at	Cubn	cubilin (intrinsic factor-cobalamin receptor)	Plasma Membrane	transmembrane receptor	Mm.313915	XM_130038	62.5422	1263.87	1903.62	11.7817
1424927_at	Glipr1	GLI pathogenesis-related 1 (glioma)	Extracellular Space	other	Mm.173790	NM_028608	193.301	3953.07	4931.2	22.1586
1418374_at	Fxyd3	FXYD domain containing ion transport regulator 3			Mm.263847	NM_008557	13.5537	508.056	441.085	12.7112
1433110_at	5830474e16rik	RIKEN cDNA 5830474E16 gene			---	---	9.5331	763.84	609.047	23.2303
1446469_at	A030008j09	hypothetical protein A030008J09			Mm.227476	NM_177808	4.80813	290.489	270.933	2.28692
1435321_at	Kiaa1102	hypothetical protein			Mm.261329	NM_001001980	4.5965	1114.75	685.318	34.1217
1422011_s_at	Xlr	X-linked lymphocyte-regulated complex			Mm.335676	NM_011725 /// NM_027510	0.875689	235.498	164.167	1.3794
1416564_at	Sox7	SRY (sex determining region Y)-box 7	Nucleus	transcription regulator	Mm.42162	NM_011446	3.14547	892.163	567.847	26.2934
1450441_at	Loc123872	leucine rich repeat containing 50			Mm.358716	NM_026648	5.43545	695.328	425.431	18.6543
1424150_at	Gdpd5	glycerophosphodiester phosphodiesterase domain containing 5			Mm.286317	NM_201352	37.0272	951.619	910.589	30.7338
1421917_at	Pdgfra	platelet-derived growth factor receptor, alpha polypeptide	Plasma Membrane	kinase	Mm.221403	NM_011058	92.8522	2429.17	1717.26	11.6914
1424649_a_at	Tm4sf3	tetraspanin 8	Plasma Membrane	other	Mm.22270	NM_146010	1.90297	836.78	951.121	35.7715
1429273_at	Bmper	BMP binding endothelial regulator	Extracellular Space	other	Mm.335020	NM_028472	156.427	3749.17	2874.47	26.0559
1436178_at	Leprel1	leprecan-like 1			Mm.326869	NM_173379	42.1809	957.638	996.188	25.3556
1435351_at	C1orf165	chromosome 1 open reading frame 165			Mm.45533	NM_026279	12.9666	1649.46	1264.85	71.0122
1451594_s_at	Serpinb6c	serine (or cysteine) peptidase inhibitor, clade B, member 6c			Mm.272188	NM_148942	5.8002	959.436	1252.19	52.1657
1434709_at	Nrcam	neuronal cell adhesion molecule	Plasma Membrane	other	Mm.208439	NM_176930	19.851	1336.24	1122.62	59.2075
1417787_at	Dkkl1	dickkopf-like 1 (soggy)	Extracellular Space	other	Mm.27287	NM_015789	1.76838	217.767	140.025	1.9643
1453287_at	5730557b15rik	RIKEN cDNA 5730557B15 gene			Mm.102470	NM_026153 /// NM_027496	43.1064	1051.06	777.341	28.3576
1448553_at	Myh7	myosin, heavy polypeptide 7, cardiac muscle, beta	Cytoplasm	other	Mm.319176	NM_080728	6.98757	675.613	280.754	19.4533
1454849_x_at	Clu	clusterin (complement lysis inhibitor, SP-40,40, sulfated glycoprotein 2, testosterone-repressed prostate message 2, apolipoprotein J)	Extracellular Space	other	Mm.200608	NM_013492	92.8135	8291.69	9347.18	520.692
1418723_at	Edg7	endothelial differentiation, lysophosphatidic acid G-protein-coupled receptor, 7	Plasma Membrane	G-protein coupled receptor	Mm.155520	NM_022983	1.16762	252.58	104.626	3.20023
1418426_at	Alf	TFIIA-alpha/beta-like factor	Nucleus	transcription regulator	Mm.61330	NM_023630	4.72266	246.053	143.868	2.56707
1459737_s_at	Ttr	transthyretin (prealbumin, amyloidosis type I)	Extracellular Space	transporter	Mm.2108	NM_013697	1.8036	40.2216	330.795	4.23538
1420913_at	Slco2a1	solute carrier organic anion transporter family, member 2A1			Mm.207106	NM_033314	62.1927	857.186	1243.75	39.0022
1438558_x_at	Foxq1	forkhead box Q1			Mm.44235	NM_008239	141.76	995.289	3406.66	10.4704
1431335_a_at	Wfdc1	WAP four-disulfide core domain 1			Mm.87599	NM_023395	4.10395	441.389	22.5889	8.15304
1429463_at	Prkaa2	protein kinase, AMP-activated, alpha 2 catalytic subunit	Cytoplasm	kinase	Mm.48638	NM_178143	18.8011	1319.77	1225.3	81.8559
1456887_at	Cmklr1	chemokine-like receptor 1	Plasma Membrane	G-protein coupled receptor	Mm.5196	NM_008153	2.30445	403.5	333.176	18.0938
1427004_at	Fbxo2	F-box protein 2			Mm.262287	NM_176848	32.4499	2219.32	2854.97	174.238
1444537_at	Ai429363	expressed sequence AI429363			---	---	3.04656	183.833	149.059	4.36157
1449106_at	Gpx3	glutathione peroxidase 3 (plasma)	Extracellular Space	enzyme	Mm.200916	NM_008161	4.92279	529.72	1813.17	79.1427
1451601_a_at	Loc124976	hypothetical protein LOC124976			Mm.212812	XM_484044	10.3213	306.137	292.072	14.2544
1417801_a_at	Ppfibp2	PTPRF interacting protein, binding protein 2 (liprin beta 2)			Mm.2817	NM_008905	43.9373	764.36	858.647	54.4318
1451867_x_at	Arhgap6	Rho GTPase activating protein 6			Mm.386750	NM_009707	25.0657	670.74	475.519	36.1294
1434277_a_at	6430570g24	hypothetical protein 6430570G24			---	---	153.558	1842.15	2322.65	103.376
1422723_at	Stra6	stimulated by retinoic acid gene 6 homolog (mouse)	Plasma Membrane	other	Mm.10801	NM_009291	15.9861	356.6	255.231	6.48013
1434083_a_at	Elmod1	ELMO domain containing 1			Mm.259791	---	0.812869	236.816	197.288	9.3951
1445546_at	Ai844685	expressed sequence AI844685			---	---	1.9613	202.294	162.203	6.68327
1450271_at	Ptk6	PTK6 protein tyrosine kinase 6	Cytoplasm	kinase	Mm.4497	NM_009184	6.04793	278.182	69.742	3.22642
1442028_at	Ai593864	expressed sequence AI593864			---	---	8.23906	198.02	344.766	13.9977
1449079_s_at	St3gal6	ST3 beta-galactoside alpha-2,3-sialyltransferase 6			Mm.212742	NM_018784	17.0778	251.331	464.697	22.0949
1451791_at	Tfpi	tissue factor pathway inhibitor (lipoprotein-associated coagulation inhibitor)	Extracellular Space	other	Mm.124316	NM_011576	6.28969	7645.58	7876.3	654.711
1420468_at	Asb17	ankyrin repeat and SOCS box-containing 17			Mm.116960	NM_025758	1.24146	99.4708	116.56	1.14305
1418486_at	Vnn1	vanin 1	Plasma Membrane	enzyme	Mm.27154	NM_011704	225.488	2533.59	2831.2	16.8034
1429511_at	4933402e13rik	RIKEN cDNA 4933402E13 gene			Mm.85792	XM_135885	3.06852	388.435	457.15	29.4439
1418365_at	Ctsh	cathepsin H			Mm.2277	NM_007801	271.168	1326.69	4930.72	23.1738
1417408_at	F3	coagulation factor III (thromboplastin, tissue factor)	Plasma Membrane	transmembrane receptor	Mm.273188	NM_010171	379.857	5261.34	3355.92	125.349
1434195_at	Prss35	protease, serine, 35			Mm.257629	NM_178738	7.3336	130.268	209.494	6.42469
1450455_s_at	Akr1c12	aldo-keto reductase family 1, member C12			Mm.27447	NM_013777	19.9357	278.432	324.622	15.0213
1456495_s_at	Osbpl6	oxysterol binding protein-like 6			Mm.240435	NM_145525	3.36308	176.546	155.476	7.41989
1460683_at	Tead4	TEA domain family member 4	Nucleus	transcription regulator	Mm.14774	NM_011567	1.85173	402.821	328.319	26.308
1427508_at	Bc020108	cDNA sequence BC020108			Mm.20147	---	21.0091	503.162	278.355	29.2986
1452092_at	Galnac4s-6st	B cell RAG associated protein	Plasma Membrane	enzyme	Mm.213582	NM_029935	222.446	2342.67	2479.96	121.746
1427072_at	Stard8	START domain containing 8	Unknown	other	Mm.236928	NM_199018	143.264	1349.54	1794.67	43.7212
1450789_at	Rhpn1	rhophilin, Rho GTPase binding protein 1			Mm.57052	NM_008164	0.817638	77.1655	137.747	2.41604
1448688_at	Podxl	podocalyxin-like	Plasma Membrane	other	Mm.89918	NM_013723	11.9387	3620.81	4302.68	378.071
1438796_at	Nr4a3	nuclear receptor subfamily 4, group A, member 3	Nucleus	ligand-dependent nuclear receptor	---	---	2.5393	201.916	35.576	3.87133
1427482_a_at	Ca8	carbonic anhydrase VIII	Unknown	enzyme	Mm.119320	NM_007592	65.6218	583.338	873.824	37.6025
1422592_at	Ctnnd2	catenin (cadherin-associated protein), delta 2 (neural plakophilin-related arm-repeat protein)			Mm.321648	NM_008729	4.33437	268.549	302.553	20.8779
1456874_at	Flrt2	fibronectin leucine rich transmembrane protein 2	Plasma Membrane	other	Mm.291936	NM_024275 /// NM_201519	31.3024	600.617	174.877	21.3642
1417109_at	Lcn7	tubulointerstitial nephritis antigen-like 1			Mm.15801	NM_023476	283.489	3333.5	2201.36	12.7563
1416023_at	Fabp3	fatty acid binding protein 3, muscle and heart (mammary-derived growth inhibitor)	Cytoplasm	transporter	Mm.22220	NM_010174	66.4909	7559.51	6105.48	715.552
1428391_at	Rab3il1	RAB3A interacting protein (rabin3)-like 1			Mm.281969	NM_144538	51.7858	618.982	498.477	31.169
1426511_at	Susd2	sushi domain containing 2			Mm.247956	NM_027890	2.57897	660.283	384.152	47.9877
1420360_at	Dkk1	dickkopf homolog 1 (Xenopus laevis)	Extracellular Space	growth factor	Mm.214717	NM_010051	8.81714	128.887	381.731	19.3757
1449344_s_at	2210409e12rik	RIKEN cDNA 2210409E12 gene			Mm.288885	NM_028218	5.62422	1614.65	1337.88	152.349
1455739_at	6430704n06	hypothetical protein 6430704N06			Mm.180719	XM_486328	19.6097	462.249	253.556	31.1905
1437698_at	Myo5b	myosin VB	Cytoplasm	enzyme	Mm.260098	NM_201600	13.8471	250.958	225.701	18.3202
1415806_at	Plat	plasminogen activator, tissue	Extracellular Space	peptidase	Mm.154660	NM_008872	526.086	4470.35	5103.03	47.2071
1418596_at	Fgfr4	fibroblast growth factor receptor 4	Plasma Membrane	kinase	---	---	7.44831	185.503	219.703	15.0704
1428077_at	Dkfzp566n034	hypothetical protein DKFZp566N034			Mm.281287	NM_028135	0.986657	89.6844	127.531	4.3877
1429831_at	Pik3ap1	phosphoinositide-3-kinase adaptor protein 1	Cytoplasm	other	Mm.222266	NM_031376	4.48668	56.0325	162.572	4.58183
1422923_at	Fgf3	fibroblast growth factor 3 (murine mammary tumor virus integration site (v-int-2) oncogene homolog)	Extracellular Space	growth factor	Mm.4947	NM_008007	3.71117	237.744	132.557	13.3266
1457440_at	Sstr4	somatostatin receptor 4	Plasma Membrane	G-protein coupled receptor	Mm.35324	NM_009219	7.5313	132.182	146.611	8.43651
1423259_at	Id4	inhibitor of DNA binding 4, dominant negative helix-loop-helix protein	Nucleus	transcription regulator	Mm.283273	NM_031166	54.4138	979.078	1109.35	116.678
1426225_at	Rbp4	retinol binding protein 4, plasma	Extracellular Space	transporter	Mm.2605	NM_011255	9.8431	87.1104	688.101	38.3273
1425109_at	Mgc45474	solute carrier family 44, member 3			Mm.33062	NM_145394	6.01386	120.809	126.347	6.88401
1448956_at	Stard10	START domain containing 10	Cytoplasm	other	Mm.28896	NM_019990	71.1026	1185.86	1339.41	145.326
1460356_at	Esam	endothelial cell adhesion molecule			Mm.41751	NM_027102	11.7218	602.053	379.193	52.024
1417860_a_at	Spon2	spondin 2, extracellular matrix protein			Mm.34694	NM_133903	80.7451	399.383	1006.4	4.67682
1452514_a_at	Kit	v-kit Hardy-Zuckerman 4 feline sarcoma viral oncogene homolog	Plasma Membrane	kinase	Mm.247073	NM_021099	1.70179	1106.09	1109.52	137.069
1418765_at	Timd2	T-cell immunoglobulin and mucin domain containing 2			Mm.234654	NM_134249	2.91903	89.4226	102.654	4.5963
1418213_at	Krt23	keratin 23 (histone deacetylase inducible)			Mm.290657	NM_033373	2.80347	125.872	38.694	2.64506
1422869_at	Mertk	c-mer proto-oncogene tyrosine kinase	Plasma Membrane	kinase	Mm.239655	NM_008587	38.1984	433.858	267.891	36.0933
1424941_at	Ttmp	TPA-induced transmembrane protein			Mm.97511	NM_145389	2.51286	36.8128	124.927	2.65158
1436838_x_at	Cotl1	coactosin-like 1 (Dictyostelium)	Cytoplasm	other	Mm.141741	NM_028071	287.952	3965.88	4459.3	548.227
1460319_at	Fut8	fucosyltransferase 8 (alpha (1,6) fucosyltransferase)	Cytoplasm	enzyme	Mm.35628	NM_016893	298.191	2309.48	2308.41	193.105
1453055_at	Sema6d	sema domain, transmembrane domain (TM), and cytoplasmic domain, (semaphorin) 6D			Mm.330536	NM_172537 /// NM_199238 /// NM_199239 /// NM_199240 /// NM_199241	83.7462	1018.23	349.242	19.4789
1421078_at	Tcf23	transcription factor 23	Nucleus	other	Mm.57874	NM_053085	2.44627	52.7981	104.705	2.64629
1451318_a_at	Lyn	v-yes-1 Yamaguchi sarcoma viral related oncogene homolog	Cytoplasm	kinase	Mm.317331	NM_010747	144.533	1102.29	1131.23	52.3819
1433845_x_at	Dusp9	dual specificity phosphatase 9	Nucleus	phosphatase	Mm.16479	NM_029352	47.3399	4322.99	4077.13	565.983
1427619_a_at	Sh3tc1	SH3 domain and tetratricopeptide repeats 1			Mm.290429	NM_194344	3.01898	72.7831	90.0243	3.2305
1425978_at	Myocd	myocardin	Nucleus	transcription regulator	Mm.32257	NM_145136 /// NM_146386	1.1808	36.6783	116.151	2.7836
1455697_at	Flj30707	hypothetical protein FLJ30707			Mm.291864	XM_127791	62.0662	269.543	721.187	34.115
1418713_at	Pcbd1	pterin-4 alpha-carbinolamine dehydratase/dimerization cofactor of hepatocyte nuclear factor 1 alpha (TCF1)	Nucleus	transcription regulator	Mm.39473	NM_025273	5.75223	496.935	1231.66	114.453
1448529_at	Thbd	thrombomodulin	Plasma Membrane	transmembrane receptor	Mm.24096	NM_009378	272.658	2094.53	1814.91	37.2782
1448029_at	Tbx3	T-box 3 (ulnar mammary syndrome)			Mm.219139	NM_011535 /// NM_198052	32.9396	299.049	421.212	44.0581
1449888_at	Epas1	endothelial PAS domain protein 1	Nucleus	transcription regulator	Mm.1415	NM_010137	2.50525	824.799	440.901	83.5379
1426664_x_at	Pcanap6	solute carrier family 45, member 3			Mm.200307	NM_145977	22.6809	250.315	170.488	17.7715
1420357_s_at	Xlr3a	X-linked lymphocyte-regulated 3A			Mm.336115	NM_011726 /// NM_011727	1.95769	852.606	1271.23	147.547
1417843_s_at	Eps8l2	EPS8-like 2	Unknown	other	Mm.27451	NM_133191	34.4006	374.498	684.269	70.0187
1452521_a_at	Plaur	plasminogen activator, urokinase receptor	Plasma Membrane	transmembrane receptor	Mm.1359	NM_011113	188.286	1404.61	1238.62	125.881
1440207_at	Loc254531	1-acylglycerol-3-phosphate O-acyltransferase 7 (lysophosphatidic acid acyltransferase, eta)			Mm.33438	NM_207206	3.95783	126.619	97.5775	8.78623
1454984_at	Aw061234	expressed sequence AW061234			---	---	537.284	4437.95	3585.94	592.801
1424383_at	Flj10199	transmembrane protein 51			Mm.27587	NM_145402	3.14335	1842.83	2301.38	302.773
1428242_at	Ha-1	histocompatibility (minor) HA-1			Mm.243954	NM_027521	2.80227	126.412	229.828	18.7683
1439830_at	Map3k5	mitogen-activated protein kinase kinase kinase 5	Cytoplasm	kinase	Mm.6595	NM_008580	14.6042	744.773	933.946	119.285
1429564_at	Pcgf5	polycomb group ring finger 5			Mm.259180	NM_029508	529.012	3655.71	3412.52	436.575
1456403_at	Pag	phosphoprotein associated with glycosphingolipid microdomains 1	Plasma Membrane	other	Mm.214484	NM_053182	8.21946	120.947	92.8637	8.29972
1445837_at	Kcnq5	potassium voltage-gated channel, KQT-like subfamily, member 5			Mm.336519	NM_023872	20.6112	205.522	198.756	23.231
1430226_at	2900036k24rik	X-linked lymphocyte-regulated 4C			---	NM_183094	4.37929	67.1744	112.74	6.02236
1424568_at	Tspan2	tetraspanin 2			Mm.27469	NM_027533	23.3987	450.049	485.983	65.1803
1416645_a_at	Afp	alpha-fetoprotein	Extracellular Space	transporter	Mm.358570	NM_007423	1.15964	55.2493	82.872	2.79958
1422300_at	Nog	noggin	Extracellular Space	other	Mm.135266	NM_008711	1.19998	106.933	38.6989	3.39037
1416625_at	Serping1	serpin peptidase inhibitor, clade G (C1 inhibitor), member 1, (angioedema, hereditary)	Extracellular Space	other	Mm.38888	NM_009776	11.6784	1295.28	611.643	141.612
1449363_at	Atf3	activating transcription factor 3	Nucleus	transcription regulator	Mm.2706	NM_007498	117.523	739.214	847.588	68.7087
1449279_at	Gpx2	glutathione peroxidase 2 (gastrointestinal)	Cytoplasm	enzyme	Mm.371561	NM_030677	1.47108	344.884	2033.07	181.707
1427001_s_at	Hnf4a	hepatocyte nuclear factor 4, alpha	Nucleus	transcription regulator	Mm.202383	NM_008261	3.49327	51.9848	122.624	6.00607
1420498_a_at	Dab2	disabled homolog 2, mitogen-responsive phosphoprotein (Drosophila)	Plasma Membrane	other	Mm.240830	NM_001008702 /// NM_023118	559.241	2864.2	4176.63	105.056
1428400_at	2200002k05rik	RIKEN cDNA 2200002K05 gene			Mm.41396	NM_026955	8.71269	86.5664	118.637	4.15413
1448883_at	Lgmn	legumain	Cytoplasm	peptidase	Mm.17185	NM_011175	891.548	4794.59	6226.44	198.966
1442291_at	Edg4	endothelial differentiation, lysophosphatidic acid G-protein-coupled receptor, 4	Plasma Membrane	G-protein coupled receptor	Mm.23253	NM_020028	10.0962	318.403	358.857	47.2788
1427486_at	Ptprb	protein tyrosine phosphatase, receptor type, B	Plasma Membrane	phosphatase	Mm.37213	NM_029928	10.3647	134.738	88.8447	8.49028
1450731_s_at	Tnfrsf21	tumor necrosis factor receptor superfamily, member 21	Plasma Membrane	other	Mm.200792	NM_178589	17.6484	1000.93	733.71	135.878
1436142_at	3526401b18rik	RIKEN cDNA 3526401B18 gene			---	---	15.6595	116.332	163.964	13.1198
1416673_at	Bace2	beta-site APP-cleaving enzyme 2	Plasma Membrane	peptidase	Mm.97885	NM_019517	18.5777	139.808	174.734	13.7148
1427231_at	Robo1	roundabout, axon guidance receptor, homolog 1 (Drosophila)	Plasma Membrane	transmembrane receptor	Mm.310772	NM_019413	54.2036	637.768	423.147	82.7163
1428485_at	Ca12	carbonic anhydrase XII	Plasma Membrane	enzyme	Mm.277921	NM_178396	48.4386	221.722	436.159	43.0953
1420295_x_at	Clcn5	chloride channel 5 (nephrolithiasis 2, X-linked, Dent disease)	Plasma Membrane	ion channel	Mm.254370	NM_016691	803.077	4418.04	5029.7	783.844
1418762_at	Daf	decay accelerating factor for complement (CD55, Cromer blood group)	Plasma Membrane	other	Mm.101591	NM_010016	3.53163	62.3241	279.411	21.4206
1460555_at	C6orf32	chromosome 6 open reading frame 32			Mm.217319	NM_178658	54.2153	392.614	322.73	9.56886
1434353_at	Sfmbt2	Scm-like with four mbt domains 2			Mm.329991	---	15.1684	3359.22	5193.11	741.256
1421834_at	Pip5k1b	phosphatidylinositol-4-phosphate 5-kinase, type I, beta	Cytoplasm	kinase	Mm.217214	NM_008846	9.00363	201.201	196.964	26.9099
1428832_at	Flj13909	hypothetical protein FLJ13909			Mm.23881	NM_028056	64.3788	831.747	411.572	101.092
1431004_at	Loxl2	lysyl oxidase-like 2	Extracellular Space	enzyme	Mm.116714	NM_033325	169.696	986.905	1017.92	50.3089
1415738_at	Tlp19	thioredoxin domain containing 12 (endoplasmic reticulum)	Unknown	enzyme	Mm.159965	NM_025334	494.078	3138.76	2645.25	511.483
1420150_at	Ssb1	splA/ryanodine receptor domain and SOCS box containing 1	Cytoplasm	other	Mm.30	NM_029035	84.4855	398.58	711.267	91.7052
1444254_at	Cten	tensin 4			Mm.262067	NM_172564	5.15573	46.7854	99.4188	3.02673
1439341_at	Ak220484	cDNA sequence AK220484			Mm.261535	XM_355079	60.1539	992.755	689.77	143.532
1416854_at	Slc34a2	solute carrier family 34 (sodium phosphate), member 2	Plasma Membrane	transporter	Mm.284891	NM_011402	23.6625	221.557	128.318	19.7417
1416697_at	Dpp4	dipeptidyl-peptidase 4 (CD26, adenosine deaminase complexing protein 2)	Plasma Membrane	peptidase	Mm.1151	NM_010074	1.31157	124.436	773.613	73.5223
1427399_a_at	Nxf7	nuclear RNA export factor 7			Mm.103373	NM_130888	5.97484	95.9557	65.2489	6.65671
1423516_a_at	Nid2	nidogen 2 (osteonidogen)	Extracellular Space	other	Mm.20348	NM_008695	210.965	1375.93	1347.92	239.862
1417829_a_at	Rab15	RAB15, member RAS onocogene family	Cytoplasm	enzyme	Mm.172847	NM_134050	35.4306	683.998	1154.66	160.195
1422596_at	C20orf58	chromosome 20 open reading frame 58			Mm.40361	NM_021426	4.48722	75.4808	80.2836	6.5574
1433467_at	Slc7a6	solute carrier family 7 (cationic amino acid transporter, y+ system), member 6			Mm.46749	NM_178798	317.791	2728.18	3397.13	570.342
1449031_at	Cited1	Cbp/p300-interacting transactivator, with Glu/Asp-rich carboxy-terminal domain, 1	Nucleus	transcription regulator	Mm.2390	NM_007709	1.34949	68.1518	91.1577	7.13533
1449357_at	Mgc14839	hypothetical protein LOC91894			Mm.273375	NM_025865	14.4769	667.24	582.087	111.036
1425321_a_at	Clmn	calmin (calponin-like, transmembrane)			Mm.244078	NM_053155	15.8154	178.936	103.114	18.9271
1424951_at	Baiap2l1	BAI1-associated protein 2-like 1			Mm.18814	NM_025833	46.7606	261.223	352.653	50.7443
1424797_a_at	Pitx2	paired-like homeodomain transcription factor 2	Nucleus	transcription regulator	Mm.246804	NM_011098	1.51749	1761.41	1517.3	306.945
1438672_at	Parvb	parvin, beta	Cytoplasm	other	Mm.323892	NM_133167	159.279	1004.57	735.94	70.2794
1420647_a_at	Krt8	keratin 8	Cytoplasm	kinase	Mm.289759	NM_031170 /// XM_620595	29.3955	7927.46	7755.95	1500.72
1457052_at	Aw536275	expressed sequence AW536275			---	---	4.96043	87.1034	76.8009	7.77009
1454959_s_at	Gnai1	guanine nucleotide binding protein (G protein), alpha inhibiting activity polypeptide 1	Plasma Membrane	enzyme	Mm.254629	NM_010305	149.652	4356.33	3925.41	788.995
1417501_at	Fbxo6	F-box protein 6			Mm.27445	NM_015797	228.068	1302.07	1142.89	130.164
1424123_at	C14orf58	chromosome 14 open reading frame 58			Mm.301076	NM_145447	12.5182	208.856	198.066	31.3829
1425248_a_at	Tyro3	TYRO3 protein tyrosine kinase	Plasma Membrane	kinase	Mm.2901	NM_019392	79.1894	451.617	447.158	74.1533
1433920_at	Sema4c	sema domain, immunoglobulin domain (Ig), transmembrane domain (TM) and short cytoplasmic domain, (semaphorin) 4C			Mm.29558	XM_129853	49.4202	313.456	272.851	42.1927
1424378_at	Ldlrap1	low density lipoprotein receptor adaptor protein 1			Mm.27486	NM_145554	128.621	709.88	669.442	93.672
1427216_at	Ifnz	interferon zeta	Extracellular Space	cytokine	---	NM_197889	36.5576	261.363	185.825	33.2699
1440882_at	Lrp8	low density lipoprotein receptor-related protein 8, apolipoprotein e receptor	Plasma Membrane	transmembrane receptor	Mm.331760	NM_053073	131.148	653.067	735.34	94.0369
1419413_at	Ccl17	chemokine (C-C motif) ligand 17	Extracellular Space	cytokine	Mm.41988	NM_011332	12.5459	115.378	86.0035	4.45057
1449154_at	Col11a1	collagen, type XI, alpha 1	Extracellular Space	other	Mm.209715	NM_007729	35.553	189.686	236.861	16.9475
1425712_at	Bc025446	cDNA sequence BC025446			Mm.235880	NM_146058	3.83507	45.0989	70.5205	2.01537
1424125_at	Kcnk13	potassium channel, subfamily K, member 13			Mm.312335	NM_146037	6.3807	36.942	103.4	2.80677
1427180_at	Slc27a3	solute carrier family 27 (fatty acid transporter), member 3	Plasma Membrane	transporter	Mm.45519	XM_130954	30.9083	267.498	193.052	39.2266
1457311_at	Camk2a	calcium/calmodulin-dependent protein kinase (CaM kinase) II alpha	Cytoplasm	kinase	Mm.131530	NM_009792 /// NM_177407	9.36911	71.897	175.22	17.5349
1420183_at	Lor	loricrin	Cytoplasm	other	Mm.1121	NM_008508	47.333	302.149	232.516	42.8202
1455952_at	Adprhl1	ADP-ribosylhydrolase like 1			Mm.132785	NM_172750	2.11177	44.1614	56.3133	2.45332
1435245_at	Gls2	glutaminase 2 (liver, mitochondrial)	Cytoplasm	enzyme	---	NM_001033264	4.10215	730.623	661.626	137.429
1421462_a_at	Lepre1	leucine proline-enriched proteoglycan (leprecan) 1	Nucleus	enzyme	Mm.27961	NM_019782 /// NM_019783	216.026	1361.57	778.821	135.717
1451160_s_at	Pvr	poliovirus receptor	Plasma Membrane	G-protein coupled receptor	Mm.227506	NM_027514	178.506	1193.59	807.481	201.855
1456756_at	E430016p22rik	RIKEN cDNA E430016P22 gene			---	---	347.193	2022.28	1963.63	410.735
1455607_at	Thsd2	R-spondin 3 homolog (Xenopus laevis)			Mm.45191	NM_028351	9.04008	96.6226	141.277	17.0535
1454996_at	Hsdl1	hydroxysteroid dehydrogenase like 1			Mm.36756	NM_175185	376.741	1725.71	1911.23	318.377
1416689_at	Tuft1	tuftelin 1			Mm.10214	NM_011656	158.691	992.51	573.048	87.8802
1451754_a_at	Wdr45	WD repeat domain 45	Unknown	other	Mm.305725	NM_172372	277.888	1583.22	1094.74	234.296
1443392_at	Trpv1	transient receptor potential cation channel, subfamily V, member 1	Plasma Membrane	ion channel	Mm.278432	NM_001001445	5.21673	94.4009	40.3992	6.51851
1427234_at	Vangl1	vang-like 1 (van gogh, Drosophila)	Cytoplasm	other	Mm.331266	NM_177545	166.907	1047.92	1325.42	247.888
1419457_at	Rgnef	Rho-guanine nucleotide exchange factor	Unknown	other	Mm.252718	NM_012026	14.2352	243.811	209.496	40.9353
1453191_at	Col27a1	collagen, type XXVII, alpha 1			Mm.194116	NM_025685	159.18	697.309	804.311	41.4711
1435325_at	Usp46	ubiquitin specific peptidase 46			Mm.48795	NM_177561	231.093	1234.66	912.042	231.293
1420903_at	St6galnac3	ST6 (alpha-N-acetyl-neuraminyl-2,3-beta-galactosyl-1,3)-N-acetylgalactosaminide alpha-2,6-sialyltransferase 3			Mm.296453	NM_011372	3.46196	59.9639	172.5	17.975
1436367_at	C130094e24	hypothetical protein C130094E24			Mm.282852	---	9.13247	81.1967	72.1295	5.35185
1434103_at	Aa408278	expressed sequence AA408278			---	---	273.061	1274.61	1219.98	148.766
1452803_at	C9orf19	chromosome 9 open reading frame 19			Mm.22213	NM_027450	400.136	2058.09	1543.82	210.434
1423434_at	Tead1	TEA domain family member 1 (SV40 transcriptional enhancer factor)	Nucleus	transcription regulator	Mm.28081	NM_009346	30.7962	237.84	164.346	38.2697
1429024_at	1110018j23rik	RIKEN cDNA 1110018J23 gene			Mm.386813	XM_140742	16.7932	179.828	267.467	43.4841
1452288_at	Flj20313	myotubularin related protein 10			Mm.214959	NM_172742	427.72	1623.22	2111.48	274.423
1433761_at	9430063l05rik	RIKEN cDNA 9430063L05 gene			Mm.129840	NM_178080	83.5461	375.08	407.137	43.0672
1444262_at	1110017f19rik	RIKEN cDNA 1110017F19 gene			Mm.379351	---	8.22615	67.4095	70.7212	5.46529
1460348_at	Mad2l2	MAD2 mitotic arrest deficient-like 2 (yeast)	Nucleus	enzyme	Mm.9648	NM_027985	111.116	707.962	585.043	144.123
1418483_a_at	Ggta1	glycoprotein, alpha-galactosyltransferase 1			Mm.281124	NM_010283	680.743	2910.35	2927.8	213.761
1428671_at	2200002d01rik	RIKEN cDNA 2200002D01 gene			---	---	9.91307	172.012	137.085	28.4961
1424359_at	Oplah	5-oxoprolinase (ATP-hydrolysing)	Unknown	enzyme	Mm.322738	NM_153122	68.5594	333.52	314.362	28.157
1422674_s_at	Crygc	crystallin, gamma C			Mm.298885	NM_007775 /// NM_144761	4.59393	73.6777	32.8013	2.76594
1418118_at	Slc22a1	solute carrier family 22 (organic cation transporter), member 1	Plasma Membrane	transporter	Mm.594	NM_009202	17.2942	94.1142	118.873	7.02809
1438274_at	Znfn1a4	zinc finger protein, subfamily 1A, 4 (Eos)	Nucleus	transcription regulator	Mm.358648	NM_011772	3.82601	148.636	86.398	20.0983
1440409_at	2210401j11rik	RIKEN cDNA 2210401J11 gene			---	---	8.10816	62.3956	159.14	18.5306
1460431_at	Gcnt1	glucosaminyl (N-acetyl) transferase 1, core 2 (beta-1,6-N-acetylglucosaminyltransferase)	Cytoplasm	enzyme	Mm.244825	NM_010265 /// NM_173442	207.278	777.898	1015.74	100.085
1421262_at	Lipg	lipase, endothelial	Extracellular Space	enzyme	Mm.299647	NM_010720	9.07823	110.778	124.388	20.5158
1440144_x_at	C330046e03	hypothetical protein C330046E03			---	---	14.6044	179.081	87.0463	24.4525
1426362_at	Flj11155	hypothetical protein FLJ11155			Mm.46635	NM_027495	135.536	711.389	463.623	74.6034
1453181_x_at	Plscr1	phospholipid scramblase 1	Plasma Membrane	enzyme	Mm.14627	NM_011636	612.434	2214.43	2855.24	301.425
1450791_at	Nppb	natriuretic peptide precursor B	Extracellular Space	other	Mm.2740	NM_008726	20.2063	245.597	98.5202	34.2577
1450288_at	Cdh6	cadherin 6, type 2, K-cadherin (fetal kidney)	Plasma Membrane	other	Mm.57048	NM_007666	10.4249	56.8891	121.739	13.9736
1417695_a_at	Soat1	sterol O-acyltransferase (acyl-Coenzyme A: cholesterol acyltransferase) 1	Cytoplasm	enzyme	Mm.28099	NM_009230	922.558	3446.68	3942.62	649.166
1419301_at	Fzd4	frizzled homolog 4 (Drosophila)	Plasma Membrane	G-protein coupled receptor	Mm.86755	NM_008055	17.2815	200.585	388.368	66.7229
1424114_s_at	Lamb1	laminin, beta 1	Extracellular Space	other	Mm.172674	NM_008482	2816.35	11095	11001.2	1788.78
1455450_at	Ptpn3	protein tyrosine phosphatase, non-receptor type 3	Cytoplasm	phosphatase	---	---	107.904	930.299	1306.79	278.061
1436590_at	Ppp1r3b	protein phosphatase 1, regulatory (inhibitor) subunit 3B	Unknown	other	Mm.247126	NM_177741	4.7634	52.3999	168.916	20.4175
1455214_at	Mitf	microphthalmia-associated transcription factor	Nucleus	transcription regulator	Mm.333284	NM_008601	134.622	613.927	478.529	73.6561
1428266_at	Myl3	myosin, light polypeptide 3, alkali; ventricular, skeletal, slow	Cytoplasm	other	Mm.7353	NM_010859	31.2624	218.918	196.155	46.3057
1455961_at	Mme	membrane metallo-endopeptidase (neutral endopeptidase, enkephalinase, CALLA, CD10)	Plasma Membrane	peptidase	Mm.296022	NM_008604	415.485	1711.78	1506.57	219.706
1450813_a_at	Tnni1	troponin I type 1 (skeletal, slow)	Unknown	other	Mm.44379	NM_021467	17.1794	129.493	61.4082	1.39457
1449248_at	Clcn2	chloride channel 2	Plasma Membrane	ion channel	Mm.177761	NM_009900	7.41137	189.305	134.187	34.7321
1424650_at	Pdia5	protein disulfide isomerase family A, member 5			Mm.71015	NM_028295	837.603	3249.66	3104.23	356.837
1435625_at	Entpd7	ectonucleoside triphosphate diphosphohydrolase 7	Cytoplasm	enzyme	Mm.296789	NM_053103	52.4381	240.126	212.319	41.3962
1429284_at	8430436f23rik	RIKEN cDNA 8430436F23 gene			---	---	37.2163	159.424	229.147	44.03
1426894_s_at	C9orf132	family with sequence similarity 102, member A			Mm.4065	NM_153560	86.2545	403.218	595.156	125.738
1417073_a_at	Qki	quaking homolog, KH domain RNA binding (mouse)	Nucleus	other	Mm.262294	NM_021881	471.144	1756.95	1816.28	255.169
1423924_s_at	Tspan14	tetraspanin 14			Mm.28876	NM_145928	218.672	786.351	892.357	187.51
1436609_a_at	Lrpap1	low density lipoprotein receptor-related protein associated protein 1	Plasma Membrane	transmembrane receptor	Mm.277661	NM_013587	2434.99	10224.7	9912.91	2714.78
1424140_at	Gale	UDP-galactose-4-epimerase	Cytoplasm	enzyme	Mm.247946	NM_178389	148.231	549.803	605.423	126.876
1434813_x_at	Wars	tryptophanyl-tRNA synthetase	Cytoplasm	enzyme	Mm.38433	NM_011710	846.737	3289.65	3006.05	736.794
1429428_at	Tcf7l2	transcription factor 7-like 2 (T-cell specific, HMG-box)	Nucleus	transcription regulator	Mm.139815	NM_009333	124.26	574.903	397.114	68.5883
1432463_at	5730510p18rik	RIKEN cDNA 5730510P18 gene			---	---	3.19112	94.3194	81.6091	15.9407
1451756_at	Flt1	fms-related tyrosine kinase 1 (vascular endothelial growth factor/vascular permeability factor receptor)	Plasma Membrane	kinase	Mm.3464	NM_010228	63.993	129.254	391.428	39.1597
1454995_at	Ddah1	dimethylarginine dimethylaminohydrolase 1	Cytoplasm	enzyme	Mm.234247	NM_026993	181.615	860.736	1658.07	341.093
1419673_at	Spock	sparc/osteonectin, cwcv and kazal-like domains proteoglycan (testican) 1	Extracellular Space	other	Mm.379020	NM_009262	1.32057	29.0038	57.7752	4.11841
1438331_at	E130113k08rik	yippee-like 2 (Drosophila)			Mm.191894	NM_001005341	15.4519	86.6571	81.0991	12.657
1417430_at	Cdr2	cerebellar degeneration-related protein 2, 62kDa	Cytoplasm	other	Mm.1640	NM_007672	327.222	1271.63	1612.13	396.384
1434756_at	5430421b17	hypothetical protein 5430421B17			---	---	19.5616	81.0588	147.048	24.1133
1448729_a_at	38964	septin 4	Cytoplasm	enzyme	Mm.2214	NM_011129	29.3512	205.325	59.9389	27.61
1449291_a_at	Dcbld1	discoidin, CUB and LCCL domain containing 1			Mm.62982	NM_025705	138.278	438.789	574.654	103.162
1429574_at	Clic3	chloride intracellular channel 3	Nucleus	ion channel	Mm.44194	NM_027085	2.18812	32.1424	38.1627	1.55767
1426832_at	Ddx26b	DEAD/H (Asp-Glu-Ala-Asp/His) box polypeptide 26B			Mm.72753	NM_172779	106.61	773.522	289.55	146.767
1422784_at	Krt6a	keratin 6A			Mm.383994	NM_008476	10.9916	90.5631	44.329	11.6601
1416619_at	4632428n05rik	RIKEN cDNA 4632428N05 gene			Mm.273584	NM_028732	60.0873	176.132	287.995	33.4998
1425264_s_at	Mbp	myelin basic protein			Mm.252063	NM_001025245 /// NM_001025251 /// NM_001025254 /// NM_001025255 /// NM_001025256 /// NM_001025258 /// NM_001025259 /// NM_010777	16.3738	139.825	294.492	56.0408
1427056_at	Adamts15	ADAM metallopeptidase with thrombospondin type 1 motif, 15			Mm.65867	NM_001024139	2.74643	127.627	26.6264	14.879
1453132_a_at	Gddr	down-regulated in gastric cancer GDDR			Mm.46446	NM_025467	6.04918	68.2217	73.2815	12.9965
1431980_a_at	As3mt	arsenic (+3 oxidation state) methyltransferase			Mm.28566	NM_020577	39.3357	171.265	147.441	34.9443
1435672_at	3830612m24	hypothetical protein 3830612M24			---	---	35.1832	140.696	147.606	27.7072
1450697_at	Slc30a7	solute carrier family 30 (zinc transporter), member 7	Unknown	transporter	Mm.37586	NM_023214	285.606	977.291	975.628	252.647
1417111_at	Man1a1	mannosidase, alpha, class 1A, member 1	Cytoplasm	enzyme	Mm.117294	NM_008548	205.016	832.6	580.311	93.2817
1451550_at	Ephb3	EPH receptor B3	Plasma Membrane	kinase	Mm.6972	NM_010143	332.784	1359.96	897.364	143.718
1451054_at	Orm1	orosomucoid 1	Extracellular Space	other	Mm.4777	NM_008768	4.48009	34.9918	47.3714	3.27198
1425632_a_at	Pqlc2	PQ loop repeat containing 2			Mm.45131	NM_145384	163.729	610.271	714.444	192.951
1422788_at	Slc43a3	solute carrier family 43, member 3	Unknown	other	Mm.290729	NM_021398	75.3037	414.962	131.434	37.079
1427331_at	Adora1	adenosine A1 receptor	Plasma Membrane	G-protein coupled receptor	Mm.298908	NM_001008533 /// NM_009629	9.72998	59.549	56.0085	6.11979
1448546_at	Rassf3	Ras association (RalGDS/AF-6) domain family 3			Mm.41265	NM_138956	141.915	710.729	598.856	193.317
1425669_at	Mobkl2b	MOB1, Mps One Binder kinase activator-like 2B (yeast)			Mm.317573	NM_178061	10.7518	138.537	148.473	36.1378
1434326_x_at	Coro2b	coronin, actin binding protein, 2B	Unknown	other	Mm.335229	NM_175484	23.3222	90.6616	112.616	16.5134
1427324_at	Loc330189	similar to transmembrane protein induced by tumor necrosis factor alpha			Mm.44181	XM_284126	75.9723	247.556	289.802	71.9004
1440007_at	Slc43a1	solute carrier family 43, member 1	Unknown	transporter	Mm.22716	XM_130259	28.1991	103.873	127.208	22.6016
1455561_at	Cndp1	carnosine dipeptidase 1 (metallopeptidase M20 family)	Cytoplasm	peptidase	Mm.23278	NM_177450	2.34559	27.0961	38.8568	2.2532
1434513_at	Atp13a3	ATPase type 13A3			---	---	947.691	3987.83	3894.53	1232.81
1418984_at	Inadl	InaD-like (Drosophila)	Plasma Membrane	other	Mm.90218	NM_001005784 /// NM_001005787 /// NM_007704 /// NM_172696	32.446	280.847	365.024	94.484
1424057_at	Gdap2	ganglioside induced differentiation associated protein 2			Mm.279228	NM_010269	295.247	960.851	942.446	218.243
1453634_a_at	Erp29	endoplasmic reticulum protein 29			Mm.154570	NM_026129	544.31	1644.54	1813.91	427.153
1452473_at	Loc222171	hypothetical protein LOC222171			Mm.41984	NM_030024	1.5781	79.1273	52.0868	13.2089
1444974_at	Au023617	expressed sequence AU023617			---	---	11.6511	49.4783	73.3335	11.8615
1440999_at	Mgc45731	zinc finger protein 697			Mm.358911	NM_172863	32.8134	134.37	117.459	23.3586
1423239_at	Impdh1	IMP (inosine monophosphate) dehydrogenase 1	Cytoplasm	enzyme	Mm.260707	NM_011829	281.18	1037.3	741.916	227.497
1419829_a_at	Gab2	GRB2-associated binding protein 2	Cytoplasm	other	Mm.45086	---	116.581	320.367	445.81	44.553
1426231_at	Vit	vitrin			Mm.292983	NM_028813	2.56113	22.433	42.3991	1.19132
1431175_at	1810019d21rik	RIKEN cDNA 1810019D21 gene			Mm.183003	XM_489246	16.2658	130.675	232.129	51.1101
1434104_at	Slc35e1	solute carrier family 35, member E1			Mm.291461	NM_177766	160.318	645.284	552.817	187.618
1421499_a_at	Ptpn14	protein tyrosine phosphatase, non-receptor type 14	Cytoplasm	phosphatase	Mm.4498	NM_008976	121.693	468.433	325.835	70.2335
1433956_at	Cdh5	cadherin 5, type 2, VE-cadherin (vascular epithelium)	Plasma Membrane	other	Mm.21767	NM_009868	1.89988	51.7633	24.3085	4.47648
1418337_at	Rpia	ribose 5-phosphate isomerase A (ribose 5-phosphate epimerase)	Cytoplasm	enzyme	Mm.17905	NM_009075	423.782	1370.95	1259.68	163.276
1455238_at	Mum1l1	melanoma associated antigen (mutated) 1-like 1			Mm.131001	NM_175541	520.523	1717.19	1499.8	257.059
1460617_s_at	Rab6b	RAB6B, member RAS oncogene family			Mm.335395	NM_173781	132.232	458.762	393.716	52.7816
1435335_a_at	Gnptab	N-acetylglucosamine-1-phosphate transferase, alpha and beta subunits			Mm.335190	NM_001004164	284.552	886.074	892.066	257.577
1420977_at	Man1a2	mannosidase, alpha, class 1A, member 2	Cytoplasm	enzyme	Mm.271617	NM_010763	326.996	1079.01	947.282	276.514
1421840_at	Abca1	ATP-binding cassette, sub-family A (ABC1), member 1	Plasma Membrane	transporter	Mm.277376	NM_013454	24.882	185.214	270.267	67.3043
1423632_at	Gpr146	G protein-coupled receptor 146			Mm.270003	NM_030258	14.5006	63.9653	71.4965	6.22891
1451503_at	Nol3	nucleolar protein 3 (apoptosis repressor with CARD domain)	Nucleus	other	Mm.204876	NM_030152	14.8315	121.204	73.0835	24.2749
1437478_s_at	Efhd2	EF-hand domain family, member D2			Mm.17917	NM_025994	1332.3	4305.04	3756.5	754.008
1460253_at	Cklfsf7	CKLF-like MARVEL transmembrane domain containing 7			Mm.35600	NM_133978	118.8	410.062	349.842	40.8436
1421841_at	Fgfr3	fibroblast growth factor receptor 3 (achondroplasia, thanatophoric dwarfism)	Plasma Membrane	kinase	Mm.6904	NM_008010	81.891	249.818	288.259	44.1183
1448120_at	Gdf9	growth differentiation factor 9	Extracellular Space	growth factor	Mm.9714	NM_008110	36.7661	97.3887	169.337	12.5338
1450123_at	Ryr2	ryanodine receptor 2 (cardiac)	Plasma Membrane	ion channel	Mm.239871	NM_023868	9.60597	73.5693	79.0711	17.7156
1428833_at	4930406d14rik	RIKEN cDNA 4930406D14 gene			---	---	20.4968	73.4569	94.6767	19.4463
1455048_at	Igsf3	immunoglobulin superfamily, member 3			Mm.257997	NM_207205	134.235	584.298	744.702	218.657
1417177_at	Galk1	galactokinase 1	Cytoplasm	kinase	Mm.213873	NM_016905	1031.4	4175.54	3425.7	1294.44
1424208_at	Ptger4	prostaglandin E receptor 4 (subtype EP4)	Plasma Membrane	G-protein coupled receptor	Mm.18509	NM_008965	406.417	979.289	1433.98	188.815
1424726_at	Flj90024	fasting-inducible integral membrane protein TM6P1			Mm.170023	NM_144916	223.2	526.222	810.814	69.8958
1436736_x_at	C5orf13	chromosome 5 open reading frame 13	Cytoplasm	other	Mm.128733	NM_053078	185.154	1009.26	1071.79	352.355
1452878_at	Prkce	protein kinase C, epsilon	Cytoplasm	kinase	Mm.24614	NM_011104	71.4888	214.513	244.354	39.9488
1416289_at	Plod1	procollagen-lysine 1, 2-oxoglutarate 5-dioxygenase 1	Cytoplasm	enzyme	Mm.37371	NM_011122	137.289	531.65	304.855	52.982
1453283_at	Pgm2	phosphoglucomutase 2	Cytoplasm	enzyme	Mm.2325	NM_025700	361.348	1072.68	1044.46	259.915
1423272_at	Polg	polymerase (DNA directed), gamma	Cytoplasm	enzyme	Mm.3616	NM_017462	164.274	513.008	652.519	195.733
1416679_at	Abcd3	ATP-binding cassette, sub-family D (ALD), member 3	Cytoplasm	transporter	Mm.194462	NM_008991	996.65	3725.04	2017.56	729.418
1454777_at	Slco2b1	solute carrier organic anion transporter family, member 2B1			Mm.11249	NM_175316	13.1488	71.5222	72.2774	17.2523
1420634_a_at	Smad2	SMAD, mothers against DPP homolog 2 (Drosophila)	Nucleus	transcription regulator	Mm.152699	NM_010754	432.68	1232.63	1293.14	436.318
1422056_at	Ntn2l	netrin 2-like (chicken)	Extracellular Space	other	Mm.259542	NM_010947	1.26183	45.7604	23.2096	4.18505
1451050_at	Nt5c3	5'-nucleotidase, cytosolic III	Cytoplasm	phosphatase	Mm.158936	NM_026004	340.533	954.658	1017.97	266.429
1455732_at	C1orf21	chromosome 1 open reading frame 21			Mm.278031	NM_197990	199.735	608.609	563.944	109.15
1443779_s_at	Mlr2	ligand-dependent corepressor	Nucleus	transcription regulator	Mm.13144	NM_172154	119.58	312.318	406.099	93.8884
1449420_at	Pde1b	phosphodiesterase 1B, calmodulin-dependent	Cytoplasm	enzyme	Mm.62	NM_008800	44.6448	309.081	301.66	100.474
1438417_at	Pwwp2	PWWP domain containing 2			Mm.334300	XM_133936	83.7478	210.91	304.932	60.8627
1449278_at	Eif2ak3	eukaryotic translation initiation factor 2-alpha kinase 3	Cytoplasm	kinase	Mm.247167	NM_010121	414.035	1011.83	1359.29	320.527
1416871_at	Adam8	ADAM metallopeptidase domain 8			Mm.15969	NM_007403	36.9419	137.709	119.563	37.8545
1418340_at	Fcer1g	Fc fragment of IgE, high affinity I, receptor for; gamma polypeptide	Plasma Membrane	transmembrane receptor	Mm.22673	NM_010185	20.9987	106.228	56.428	6.98449
1454745_at	Parg1	Rho GTPase activating protein 29	Cytoplasm	other	Mm.229287	NM_172525	99.6251	1090.42	403.167	259.473
1442585_at	B230220n19rik	RIKEN cDNA B230220N19 gene			Mm.379466	---	20.3612	79.1678	77.0346	19.2604
1450376_at	Mxi1	MAX interactor 1	Nucleus	transcription regulator	Mm.2154	NM_001008542 /// NM_001008543 /// NM_010847	231.674	554.999	763.769	226.824
1427196_at	Wnk4	WNK lysine deficient protein kinase 4	Plasma Membrane	kinase	Mm.23656	NM_175638	11.171	71.66	66.5333	17.1621
1415901_at	Plod3	procollagen-lysine, 2-oxoglutarate 5-dioxygenase 3	Cytoplasm	enzyme	Mm.251003	NM_011962	659.296	1679.48	1967.97	224.305
1417145_at	Hozfp	nuclear transcription factor, X-box binding-like 1			Mm.187453	XM_355673 /// XM_358354	210.754	923.48	888.277	323.887
1424865_at	Pyy	peptide YY			Mm.46248	NM_145435	13.1278	32.7157	82.3275	7.5551
1438941_x_at	Ampd2	adenosine monophosphate deaminase 2 (isoform L)	Unknown	enzyme	Mm.274335	NM_028779	883.93	3549.73	2999.49	1203.4
1449435_at	B4galt3	UDP-Gal:betaGlcNAc beta 1,4- galactosyltransferase, polypeptide 3	Cytoplasm	enzyme	Mm.274011	NM_020579	243.089	709.497	1038.63	315.385
1433728_at	Loc89944	hypothetical protein BC008326	Unknown	other	Mm.293696	NM_153803	7.45207	64.3712	54.7381	14.0683
1448689_at	Rras2	related RAS viral (r-ras) oncogene homolog 2	Plasma Membrane	enzyme	Mm.276572	NM_025846	1015.77	2690.76	2823.88	927.814
1428259_at	Pxdn	peroxidasin homolog (Drosophila)	Unknown	other	Mm.251774	NM_181395	1278.76	3561.77	3367.84	536.342
1439760_x_at	Upk1b	uroplakin 1B			Mm.130793	NM_178924	3.04435	35.4898	66.5955	11.0151
1416545_at	Zdhhc7	zinc finger, DHHC-type containing 7			Mm.240076	NM_133967	351.388	991.826	933.025	216.827
1422930_at	Icam4	intercellular adhesion molecule 4 (LW blood group)	Plasma Membrane	other	Mm.30220	NM_023892	15.0613	115.292	119.475	35.856
1419482_at	C3ar1	complement component 3a receptor 1	Plasma Membrane	G-protein coupled receptor	Mm.2408	NM_009779	7.90414	30.8283	53.6748	5.12698
1417953_at	Fam3c	family with sequence similarity 3, member C	Extracellular Space	cytokine	Mm.258484	NM_138587	1192.69	3231.38	3192.84	1204.06
1418661_at	Abhd2	abhydrolase domain containing 2	Unknown	enzyme	Mm.87337	NM_018811	7.7861	58.6482	64.7276	15.2952
1433900_at	Flj10099	hypothetical protein FLJ10099			Mm.258508	XM_355643	695.272	2257.98	3036.95	992.534
1448715_x_at	Ccrn4l	CCR4 carbon catabolite repression 4-like (S. cerevisiae)			Mm.86541	NM_009834	2272.13	11696.9	11465.2	4382.28
1424749_at	Wdfy1	WD repeat and FYVE domain containing 1			Mm.379166	NM_027057	84.1665	562.415	312.703	158.056
1434489_at	Elmo3	engulfment and cell motility 3 (ced-12 homolog, C. elegans)			Mm.237966	NM_172760	26.2535	111.39	158.673	43.3733
1421784_a_at	Efna4	ephrin-A4	Plasma Membrane	kinase	Mm.16332	NM_007910	25.5099	103.066	125.659	35.5773
1418897_at	F2	coagulation factor II (thrombin)	Extracellular Space	peptidase	Mm.89048	NM_010168	9.31837	59.8477	129.173	28.1043
1425265_a_at	Prnpip	prion protein interacting protein			Mm.235891	NM_080469	162.296	595.661	548.506	210.685
1419322_at	Fgd6	FYVE, RhoGEF and PH domain containing 6			Mm.269596	NM_053072	25.5287	101.612	85.2953	27.7288
1425913_a_at	Dnaptp6	DNA polymerase-transactivated protein 6			Mm.159989	NM_144882	44.7458	227.213	204.842	74.7334
1419759_at	Abcb1	ATP-binding cassette, sub-family B (MDR/TAP), member 1	Plasma Membrane	transporter	Mm.207354	NM_011076	52.7056	374.785	182.564	99.2963
1454532_at	C030043a13rik	RIKEN cDNA C030043A13 gene			---	---	18.39	102.432	100.006	31.0218
1429226_at	2310014f06rik	RIKEN cDNA 2310014F06 gene			---	---	6.52094	26.9329	48.3982	1.84889
1423619_at	Rasd1	RAS, dexamethasone-induced 1	Cytoplasm	enzyme	Mm.3903	NM_009026	13.3499	70.4173	53.5584	15.9305
1429508_at	C10orf88	chromosome 10 open reading frame 88			Mm.121122	NM_026655	283.183	1314.66	1392.89	517.007
1422524_at	Abcb6	ATP-binding cassette, sub-family B (MDR/TAP), member 6			Mm.28663	NM_023732	226.876	520.394	688.152	213.379
1445966_at	Igf2r	insulin-like growth factor 2 receptor	Plasma Membrane	transmembrane receptor	Mm.26553	NM_010515	20.5659	70.4078	76.2467	14.8304
1449750_at	Aa407331	expressed sequence AA407331			---	---	37.5116	137.947	146.932	47.5782
1451804_a_at	Lrrc16	leucine rich repeat containing 16	Unknown	enzyme	Mm.211047	NM_026825	110.655	331.531	462.653	147.056
1454171_x_at	9530053h05rik	RIKEN cDNA 9530053H05 gene			Mm.326532	NM_030099	6.63721	51.5317	44.013	10.8688
1422668_at	Serpinb9b	serine (or cysteine) peptidase inhibitor, clade B, member 9b			Mm.45371	NM_011452	61.1214	142.124	233.392	66.2967
1451339_at	Suox	sulfite oxidase	Cytoplasm	enzyme	Mm.23352	NM_173733	101.622	241.867	311.236	49.8705
1447184_at	Au021760	expressed sequence AU021760			---	---	5.20373	31.9692	34.5985	2.31617
1428066_at	Dximx50e	DNA segment, Chr X, Immunex 50, expressed			Mm.63342	NM_207202	42.7199	179.016	304.486	87.909
1447301_at	Akap5	A kinase (PRKA) anchor protein 5	Plasma Membrane	other	Mm.311452	XM_138063	2.03914	25.7927	28.1834	2.71818
1456765_at	6430511f03	hypothetical protein 6430511F03			---	---	2.85594	32.2307	87.2741	15.7316
1449324_at	Ero1l	ERO1-like (S. cerevisiae)	Cytoplasm	enzyme	Mm.264435	NM_015774	727.585	1547.69	2156.38	564.773
1420747_at	Ppnr	per-pentamer repeat gene			Mm.373550	NM_012022	4.09645	39.1694	30.8161	5.90542
1415978_at	Tubb3	tubulin, beta 3			Mm.40068	NM_023279	112.294	816.057	424.41	238.553
1439853_at	Galgt2	beta-1,4-N-acetyl-galactosaminyl transferase 2	Cytoplasm	enzyme	Mm.340702	NM_008081	10.501	48.4544	68.2643	15.2145
1455116_at	Tnfrsf19l	tumor necrosis factor receptor superfamily, member 19-like			Mm.40336	NM_177073 /// XM_485892	62.4491	175.036	179.136	59.1342
1417553_at	Plac1	placenta-specific 1			Mm.274842	NM_019538	28.799	78.7014	105.967	28.1102
1431901_a_at	Pfkfb2	6-phosphofructo-2-kinase/fructose-2,6-biphosphatase 2	Cytoplasm	kinase	Mm.249861	NM_008825	2.15462	26.7569	35.102	4.35156
1434224_at	Tbl2	transducin (beta)-like 2			Mm.36746	NM_013763	290.567	772.074	1042.46	354.661
1453731_a_at	Mgc54289	transmembrane protein 77			Mm.290488	NM_001025582 /// NM_026013	261.269	645.378	693.845	167.742
1438073_at	Spry3	sprouty homolog 3 (Drosophila)			Mm.297666	---	13.3424	31.1654	74.7813	12.377
1416554_at	Pdlim1	PDZ and LIM domain 1 (elfin)			Mm.379073	NM_016861	888.773	2193.34	2265.09	890.166
1417626_at	Usmg4	upregulated during skeletal muscle growth 4			Mm.348047	NM_031401	31.5563	118.343	77.9175	22.8126
1419400_at	Mtp	microsomal triglyceride transfer protein	Cytoplasm	transporter	Mm.2941	NM_008642	32.2818	91.7913	107.967	24.9869
1456716_s_at	C18orf8	chromosome 18 open reading frame 8			Mm.196596	NM_029623	247.591	526.888	735.589	176.536
1434179_at	Mll3	myeloid/lymphoid or mixed-lineage leukemia 3	Nucleus	transcription regulator	Mm.358878	XM_355579	162.063	670.106	597.227	248.713
1415907_at	Ccnd3	cyclin D3	Nucleus	other	Mm.246520	NM_007632	450.875	1587.13	1344.13	590.39
1455020_at	Snx25	sorting nexin 25			Mm.267258	NM_207213	230.038	469.185	695.284	92.383
1419197_x_at	Hamp2	hepcidin antimicrobial peptide	Extracellular Space	other	Mm.23995	NM_032541	10.6502	29.6738	61.5502	6.55955
1436715_s_at	Cdipt	CDP-diacylglycerol--inositol 3-phosphatidyltransferase (phosphatidylinositol synthase)	Cytoplasm	enzyme	Mm.28219	NM_026638 /// NM_138754	1295.68	3425.38	3854.44	1481.88
1436640_x_at	Agpat4	1-acylglycerol-3-phosphate O-acyltransferase 4 (lysophosphatidic acid acyltransferase, delta)	Cytoplasm	enzyme	Mm.258300	NM_026644	1905.27	4524.68	4812.11	995.955
1449202_at	Sema4g	sema domain, immunoglobulin domain (Ig), transmembrane domain (TM) and short cytoplasmic domain, (semaphorin) 4G			Mm.34404	NM_011976	20.2081	82.3151	127.665	35.065
1454729_at	Mgc3040	transmembrane protein 108			Mm.32665	NM_178638	13.004	75.0201	68.6865	21.5053
1449139_at	Dc2	DC2 protein			Mm.300697	NM_025509	904.544	4119.18	2687.81	1400.24
1455971_at	2810032e02rik	RIKEN cDNA 2810032E02 gene			Mm.320384	XM_484396	11.5277	41.3545	52.8803	9.74657
1417169_at	Usp2	ubiquitin specific peptidase 2			Mm.272770	NM_016808 /// NM_198091 /// NM_198092	45.8254	90.4351	232.643	59.0262
1420892_at	Wnt7b	wingless-type MMTV integration site family, member 7B	Extracellular Space	other	Mm.306946	NM_009528	22.4077	148.119	168.159	57.6256
1428657_at	B930013m22rik	ras responsive element binding protein 1			Mm.383451	NM_001013392	170.461	432.813	426.268	95.7025
1448704_s_at	Sels	selenoprotein S	Plasma Membrane	other	Mm.22362	NM_024439	2039.58	5185.35	4670.99	1311.81
1422824_s_at	Eps8	epidermal growth factor receptor pathway substrate 8	Plasma Membrane	peptidase	Mm.235346	NM_007945	759.967	1682.99	1998	299.685
1448268_at	Tmed9	transmembrane emp24 protein transport domain containing 9			Mm.45233	NM_026211	535.002	1283.5	1316.75	406.575
1451634_at	2810051f02rik	RIKEN cDNA 2810051F02 gene			---	---	45.9001	116.043	141.986	19.1
1448782_at	Txndc11	thioredoxin domain containing 11			Mm.291015	NM_029582 /// NM_134105	201.675	522.872	479.836	88.5254
1434458_at	Fst	follistatin	Extracellular Space	other	Mm.4913	NM_008046	397.673	1384.19	554.886	239.535
1429238_a_at	Flj13491	hypothetical protein FLJ13491	Unknown	other	Mm.7050	NM_025671	81.115	178.773	246.425	59.86
1437991_x_at	Rusc1	RUN and SH3 domain containing 1			Mm.27687	NM_028188	176.189	400.54	525.008	185.985
1455899_x_at	Socs3	suppressor of cytokine signaling 3	Cytoplasm	other	Mm.3468	NM_007707	659.222	3197.77	2372.38	1162.16
1438055_at	Rarres1	retinoic acid receptor responder (tazarotene induced) 1	Plasma Membrane	other	Mm.38002	XM_130987	8.8557	34.376	45.8205	5.32995
1429678_at	Flj39370	hypothetical protein FLJ39370			Mm.317049	NM_027482	58.2642	248.124	205.741	87.547
1441484_at	Tcf2	transcription factor 2, hepatic; LF-B3; variant hepatic nuclear factor	Nucleus	transcription regulator	Mm.7226	NM_009330	22.3746	68.5069	75.672	22.1213
1420336_at	Thsd6	thrombospondin, type I, domain containing 6			Mm.268527	NM_025629	27.4266	92.9971	73.4058	15.6807
1452273_at	Aa409316	expressed sequence AA409316			Mm.267178	NM_134087	46.0408	122.162	144.589	48.8092
1455609_at	C030025p15rik	RIKEN cDNA C030025P15 gene			Mm.101432	---	155.326	552.378	211.925	122.414
1436250_at	C20orf46	chromosome 20 open reading frame 46			Mm.103494	XM_130642	13.9196	59.6707	49.1211	15.2912
1426254_at	Bbp	TM2 domain containing 1			Mm.331719	NM_053157	139.097	432.476	395.16	169.68
1425804_at	Hmx2	homeobox (H6 family) 2			Mm.303357	NM_145998	3.31926	43.317	21.6223	5.94784
1435551_at	Fhod3 (Hgnc:26178)	formin homology 2 domain containing 3			Mm.329322	NM_175276	114.356	365.859	203.486	73.7798
1452411_at	Lrrc1	leucine rich repeat containing 1	Cytoplasm	other	Mm.28534	NM_172528	93.2825	449.563	454.167	186.4
1424213_at	Tere1	UbiA prenyltransferase domain containing 1			Mm.292503	NM_027873	205.276	515.37	475.126	162.727
1426623_a_at	Arhgap17	Rho GTPase activating protein 17			Mm.193021	NM_144529	158.968	662.249	527.224	248.626
1429539_at	Bcl2l13	BCL2-like 13 (apoptosis facilitator)	Cytoplasm	other	Mm.27990	NM_153516	119.493	354.731	398.831	154.813
1437025_at	Cd28	CD28 antigen (Tp44)	Plasma Membrane	other	Mm.255003	NM_007642	3.53496	28.2097	25.1691	3.35354
1427974_s_at	Cacna1d	calcium channel, voltage-dependent, L type, alpha 1D subunit	Plasma Membrane	ion channel	Mm.9772	NM_028981	3.05855	44.7167	44.0493	11.186
1436456_at	Flj90709	hypothetical protein FLJ90709			Mm.259799	NM_178746	37.4713	113.623	127.401	44.2413
1425348_a_at	Srprb	signal recognition particle receptor, B subunit			Mm.273053	NM_009275	584.714	1562.48	1170.52	302.133
1450140_a_at	Cdkn2a	cyclin-dependent kinase inhibitor 2A (melanoma, p16, inhibits CDK4)	Nucleus	transcription regulator	Mm.4733	NM_009877	28.4797	92.4239	100.744	34.0312
1416677_at	Apoh	apolipoprotein H (beta-2-glycoprotein I)	Extracellular Space	transporter	Mm.2266	NM_013475	35.8171	80.6669	120.244	13.5633
1454844_at	Gpr24	G protein-coupled receptor 24	Plasma Membrane	G-protein coupled receptor	Mm.323523	NM_145132	31.5633	100.854	80.4841	28.4259
1416397_at	Mesdc1	mesoderm development candidate 1			Mm.272998	NM_030705	33.6196	83.0602	107.475	33.3948
1418401_a_at	Dusp16	dual specificity phosphatase 16	Nucleus	phosphatase	Mm.3994	NM_130447 /// NM_181320	536.675	1011.61	1477.94	407.74
1454906_at	Rarb	retinoic acid receptor, beta	Nucleus	ligand-dependent nuclear receptor	Mm.259318	NM_011243	18.7296	63.3002	58.6297	7.60979
1426968_a_at	Rdh10	retinol dehydrogenase 10 (all-trans)	Unknown	enzyme	Mm.274376	NM_133832	220.524	600.014	439.578	192.356
1417946_at	Abhd3	abhydrolase domain containing 3			Mm.273108	NM_134130	33.5108	74.981	113.416	14.4726
1418616_at	Mafk	v-maf musculoaponeurotic fibrosarcoma oncogene homolog K (avian)	Nucleus	transcription regulator	Mm.157313	NM_010757	170.166	320.916	485.336	94.0532
1453069_at	Pik3cb	phosphoinositide-3-kinase, catalytic, beta polypeptide	Cytoplasm	kinase	Mm.213128	NM_029094	110.06	574.689	479.293	225.424
1439568_at	Greb1	GREB1 protein	Cytoplasm	other	Mm.218957	NM_015764	9.64673	57.3939	122.587	31.8949
1423960_at	C3f	putative protein similar to nessy (Drosophila)	Plasma Membrane	other	Mm.273915	NM_145130	723.801	1508.04	1791.48	302.481
1443526_at	Phf21a	PHD finger protein 21A			Mm.330408	NM_138755	44.2074	141.808	93.2708	37.109
1451046_at	Zfpm1	zinc finger protein, multitype 1	Nucleus	transcription regulator	Mm.3105	NM_009569	63.9932	163.661	159.372	32.2215
1422489_at	Gcs1	glucosidase I	Cytoplasm	enzyme	Mm.28188	NM_020619	634.796	1618.33	1264.01	506.801
1429101_at	Gja5	gap junction protein, alpha 5, 40kDa (connexin 40)	Plasma Membrane	transporter	Mm.281816	NM_008121	18.7673	50.7089	69.2233	8.92797
1431566_at	9030622o22rik	RIKEN cDNA 9030622O22 gene			---	---	6.90462	38.8339	51.5383	12.1823
1420690_at	Fgf10	fibroblast growth factor 10	Extracellular Space	growth factor	Mm.317323	NM_008002	5.71187	30.0792	32.9537	6.1521
1455067_at	Psd4	pleckstrin and Sec7 domain containing 4			Mm.28319	NM_177611	18.4948	86.4955	47.5459	22.2
1428834_at	Dusp4	dual specificity phosphatase 4	Nucleus	phosphatase	Mm.170276	NM_176933	106.904	355.319	777.283	247.735
1450107_a_at	Renbp	renin binding protein	Unknown	enzyme	Mm.236969	NM_023132	112.433	478.203	561.148	226.814
1450371_at	Tshb	thyroid stimulating hormone, beta	Extracellular Space	other	Mm.110730	NM_009432	12.7831	27.3517	67.3378	13.404
1443289_at	Pde4d	phosphodiesterase 4D, cAMP-specific (phosphodiesterase E3 dunce homolog, Drosophila)	Cytoplasm	enzyme	Mm.373622	NM_011056	14.1936	79.1807	24.1698	15.3721
1433934_at	Sec24a	SEC24 related gene family, member A (S. cerevisiae)			Mm.33878	NM_175255	557.422	1071.55	1427.34	421.834
1422497_at	Slc30a5	solute carrier family 30 (zinc transporter), member 5	Plasma Membrane	transporter	Mm.278878	NM_022885	879.534	2016.93	1995.89	900.222
1424806_s_at	Flj20254	hypothetical protein FLJ20254			Mm.205169	NM_144525	363.151	877.574	761.69	176.745
1443880_at	Kiaa0352	zinc finger and BTB domain containing 39			Mm.27258	NM_198035	28.48	85.587	110.198	36.4941
1416457_at	Ddah2	dimethylarginine dimethylaminohydrolase 2			Mm.1457	NM_016765	405.348	885.056	1029.58	428.735
1424297_at	Znf282	zinc finger protein 282			Mm.275552	NM_146175	56.9862	147.166	137.602	44.2318
1426500_at	Icmt	isoprenylcysteine carboxyl methyltransferase	Cytoplasm	enzyme	Mm.277464	NM_133788	167.638	496.84	515.136	223.178
1460113_at	B930093h17rik	RIKEN cDNA B930093H17 gene			---	---	16.953	51.3217	57.9018	11.1437
1429888_a_at	Hspb2	heat shock 27kDa protein 2	Cytoplasm	other	Mm.1980	NM_024441	35.9537	106.405	85.7869	24.5731
1427707_a_at	Sil	SCL/TAL1 interrupting locus			---	---	102.994	346.327	338.993	148.9
1429735_at	1110003f05rik	RIKEN cDNA 1110003F05 gene			---	---	43.0427	110.23	112.655	35.6635
1437013_x_at	Atp6v0b	ATPase, H+ transporting, lysosomal 21kDa, V0 subunit c''	Cytoplasm	transporter	Mm.207052	NM_033617	1428.68	2156.81	4082.17	1029.81
1437615_s_at	Vps37c	vacuolar protein sorting 37C (yeast)			Mm.19091	NM_181403	722.946	1356.64	1801.18	327.481
1418672_at	Akr1c13	aldo-keto reductase family 1, member C13	Unknown	enzyme	---	NM_013778	1.46802	72.7978	60.89	22.9478
1439030_at	Gmppb	GDP-mannose pyrophosphorylase B	Unknown	enzyme	Mm.22554	NM_177910	533.381	1400.23	934.852	342.96
1428587_at	Tmem41b	transmembrane protein 41B			Mm.379395	NM_153525	229.437	695.218	700.594	315.826
1417394_at	Klf4	Kruppel-like factor 4 (gut)	Nucleus	transcription regulator	Mm.4325	NM_010637	1620.04	3491.66	3512.62	1123.49
1417590_at	Cyp27a1	cytochrome P450, family 27, subfamily A, polypeptide 1	Cytoplasm	enzyme	Mm.85083	NM_024264	55.2364	109.688	162.093	17.7319
1419129_at	Slc22a13	solute carrier family 22 (organic cation transporter), member 13			Mm.38775	NM_133980	9.8089	49.4923	35.6544	11.8159
1424670_s_at	Zfyve21	zinc finger, FYVE domain containing 21			Mm.373570	NM_026752	957.777	1881.32	2264.03	568.647
1448242_at	Sec61a1	Sec61 alpha 1 subunit (S. cerevisiae)	Cytoplasm	transporter	Mm.28375	NM_016906	2125.21	4899.21	4246.36	1428.35
1419154_at	Tmprss2	transmembrane protease, serine 2	Plasma Membrane	peptidase	Mm.276145	NM_015775	6.4572	31.0114	108.079	24.4612
1434526_at	Abhd7	abhydrolase domain containing 7			Mm.332550	NM_001001804	5.91624	35.4212	41.9899	10.0797
1450691_at	Caskin2	CASK interacting protein 2			Mm.383737	NM_080643	73.3706	172.366	175.938	61.5772
1453453_at	1700080o16rik	RIKEN cDNA 1700080O16 gene			Mm.159154	XM_135858	6.66769	24.3472	48.0949	8.95719
1419403_at	Fn5	FN5 protein			Mm.86572	NM_133214	75.9612	250.756	196.662	96.7352
1436509_at	Kiaa0152	KIAA0152			Mm.153963	NM_175403	1120.47	2428.36	2382.03	766.36
1440936_at	Serac1	serine active site containing 1			Mm.5548	NM_177311	52.351	145.529	192.411	71.3695
1435160_at	Ahsa2	AHA1, activator of heat shock 90kDa protein ATPase homolog 2 (yeast)			Mm.13148	NM_172391	1101.06	2170.16	2551.86	1097.44
1453355_at	Wnk2	WNK lysine deficient protein kinase 2	Unknown	kinase	Mm.342723	XM_127323	13.8564	58.5944	105.869	30.6512
1429556_at	2610024b07rik	RIKEN cDNA 2610024B07 gene			Mm.24685	---	600.516	1249.71	1322.85	531.862
1426978_at	Klhl2	kelch-like 2, Mayven (Drosophila)			Mm.350347	NM_178633	358.133	802.906	1201.18	466.296
1455564_at	Bcr	breakpoint cluster region	Cytoplasm	kinase	Mm.333722	XM_125706	144.505	302.865	341.058	135.223
1449045_at	Afg3l1	AFG3 ATPase family gene 3-like 1 (yeast)			Mm.287475	NM_054070	441.988	1094.53	951.355	476.715
1423770_at	Ever1	transmembrane channel-like 6	Unknown	transporter	Mm.286963	NM_145439 /// NM_181321	107.324	273.825	212.541	66.0501
1432885_at	4632432e15rik	RIKEN cDNA 4632432E15 gene			---	---	12.6823	35.8338	54.9465	13.5345
1416600_a_at	Dscr1	Down syndrome critical region gene 1	Nucleus	transcription regulator	Mm.265744	NM_019466	693.767	1225.39	1720.26	493.472
1416497_at	Pdia4	protein disulfide isomerase family A, member 4	Cytoplasm	enzyme	Mm.2442	NM_009787	557.455	1197.62	1173.66	464.294
1454837_at	Cln6	ceroid-lipofuscinosis, neuronal 6, late infantile, variant			---	---	100.551	242.576	212.029	77.2767
1459984_at	Mia3	melanoma inhibitory activity 3			Mm.41152	NM_177389	189.541	457.298	369.857	129.973
1441866_s_at	Ptdss1	phosphatidylserine synthase 1			Mm.281464	NM_008959	852.329	1770.43	1827.7	701.905
1415673_at	Psph	phosphoserine phosphatase	Unknown	phosphatase	Mm.271784	NM_133900	699.364	1286.15	1668.14	579.585
1416873_a_at	Cdk2	cyclin-dependent kinase 2	Nucleus	kinase	Mm.111326	NM_016756 /// NM_183417	474.881	1321.35	1563.26	684.809
1447724_x_at	D630048p19rik	optic atrophy 3 (human)			Mm.239583	NM_207525	111.361	312.651	598.701	211.063
1438646_x_at	Mgc33867	KIAA2013			Mm.183076	NM_029841	273.644	572.565	700.62	298.058
1450745_at	C1galt1	core 1 synthase, glycoprotein-N-acetylgalactosamine 3-beta-galactosyltransferase, 1	Unknown	enzyme	Mm.102752	NM_052993	190.453	531.14	484.418	236.238
1420435_at	1700011a15rik	RIKEN cDNA 1700011A15 gene			Mm.158111	NM_025487	20.5491	72.0806	53.0625	22.134
1451071_a_at	Atp1a1	ATPase, Na+/K+ transporting, alpha 1 polypeptide	Plasma Membrane	transporter	Mm.280103	NM_144900	359.149	1478.76	1842.06	792.072
1441413_at	Cat	catalase	Cytoplasm	enzyme	Mm.4215	NM_009804	32.6052	76.6012	91.8504	32.4873
1416387_at	Pip5k2c	phosphatidylinositol-4-phosphate 5-kinase, type II, gamma	Cytoplasm	kinase	Mm.22682	NM_054097	237.419	437.383	578.217	231.684
1455887_at	Alg8	asparagine-linked glycosylation 8 homolog (yeast, alpha-1,3-glucosyltransferase)			Mm.279683	NM_199035	361.757	921.672	607.504	248.562
1418724_at	If	I factor (complement)	Extracellular Space	peptidase	Mm.117180	NM_007686	12.2152	26.2134	97.8468	22.1026
1430336_at	Gucy2g	guanylate cyclase 2g	Cytoplasm	enzyme	Mm.159051	XM_129326	7.04856	42.3881	38.539	11.6461
1428228_at	Pgm3	phosphoglucomutase 3	Unknown	enzyme	Mm.245500	NM_028352	407.985	1058.38	737.927	428.745
1435319_at	Ihpk2	inositol hexaphosphate kinase 2	Cytoplasm	kinase	Mm.276336	NM_029634	60.5576	144.281	137.409	48.4803
1444482_at	A130078k24rik	RIKEN cDNA A130078K24 gene			---	---	2.73375	42.3416	32.4639	10.2107
1443556_at	Mgc5242	hypothetical protein MGC5242			Mm.248440	NM_197986	3.51646	40.873	31.9036	9.73809
1427929_a_at	Pdxk	pyridoxal (pyridoxine, vitamin B6) kinase	Cytoplasm	kinase	Mm.206159	NM_172134	293.771	623.25	614.848	241.304
1443969_at	Irs2	insulin receptor substrate 2	Cytoplasm	other	Mm.247438	XM_357863	40.2437	95.7141	101.934	37.3254
1448106_at	Necap1	NECAP endocytosis associated 1			Mm.288114	NM_026267	628.439	1248.3	1352.86	510.013
1428736_at	Ns3tp2	GRAM domain containing 3			Mm.24356	NM_026240	165.191	450.405	311.798	178.98
1417764_at	Ssr1	signal sequence receptor, alpha (translocon-associated protein alpha)			Mm.138725	NM_025965	635.119	1078.05	1542.51	326.934
1449379_at	Kdr	kinase insert domain receptor (a type III receptor tyrosine kinase)	Plasma Membrane	kinase	Mm.378947	NM_010612	18.3124	54.5298	88.6146	27.2346
1460583_at	Golt1b	golgi transport 1 homolog B (S. cerevisiae)			Mm.3676	NM_025872	226.354	467.776	483.241	181.516
1453915_a_at	Slc37a3	solute carrier family 37 (glycerol-3-phosphate transporter), member 3			Mm.277527	NM_028123	295.893	583.867	648.211	283.884
1425241_a_at	Wsb1	WD repeat and SOCS box-containing 1	Unknown	other	Mm.307022	NM_019653	885.628	1811.09	2191.44	980.267
1460364_at	Gtf2ird1	GTF2I repeat domain containing 1	Nucleus	transcription regulator	---	---	47.7965	110.361	140.772	54.0091
1446319_at	Asb7	ankyrin repeat and SOCS box-containing 7			Mm.34785	NM_080443 /// NM_178236	23.9465	112.747	71.9279	37.6432
1454785_at	Dusp11	dual specificity phosphatase 11 (RNA/RNP complex 1-interacting)	Nucleus	phosphatase	Mm.24007	NM_028099	500.02	1065.31	975.972	385.408
1429648_at	Slc35a3	solute carrier family 35 (UDP-N-acetylglucosamine (UDP-GlcNAc) transporter), member A3			Mm.190758	NM_144902	591.692	1125.48	1281.62	546.68
1426374_at	Loc56181	family with sequence similarity 54, member B			Mm.30153	NM_029759	414.04	906.216	782.361	409.463

## Sheet: Table 2 MAPC  ESC
Table 2. Genes expressed in MAPC and ESC at least two fold higher than MSC
Affy ID	Gene Symbol	Gene name	Cellular location	Family	UniGene ID	RefSeq Transcript ID	MSC	MAPC- 1	MAPC-2	ESC
1448595_a_at	Rex3	brain expressed gene 1	Unknown	other	Mm.378997	NM_009052	5.504	8554.46	9922.08	10936.4
1452730_at	1110033J19Rik	RIKEN cDNA 1110033J19 gene			Mm.3572	NM_025405	1.39376	5120.83	3912.02	5028.32
1437052_s_at	Slc2A3	solute carrier family 2 (facilitated glucose transporter), member 3	Plasma Membrane	transporter	Mm.269857	NM_011401	6.18358	6262.44	7031.96	5602.45
1423429_at	Pem	placentae and embryos oncofetal gene		transcription regulator	Mm.6923	NM_008818	5.12386	5131.42	5010.51	5178.45
1424152_at	Sall4	sal-like 4 (Drosophila)		transcription regulator	Mm.256916	NM_175303 /// NM_201395 /// NM_201396	3.28981	4322.82	3841.89	4616.76
1434067_at	Ai662270	expressed sequence AI662270			---	---	0.727156	2559.13	1514.5	2582.08
1460226_at	Trap1A	tumor rejection antigen P1A			Mm.1297	NM_011635	2.96046	3406.27	3957.44	2383.46
1428209_at	Bexl1	brain expressed X-linked-like 1			Mm.336245	NM_212457	1.37003	1198.44	2470.61	2729.03
1433924_at	Peg3	paternally expressed 3	Nucleus	kinase	Mm.7952	NM_001010988 /// NM_008817	5.51683	1300.23	3797.23	5065.27
1437752_at	Lin28	lin-28 homolog (C. elegans)			Mm.302567	NM_145833	5.69499	2637.01	2006.84	2886.92
1429701_at	2410003J06Rik	RIKEN cDNA 2410003J06 gene			Mm.379207	XM_135953	1.54164	1899.67	1271.24	2482.13
1417155_at	Mycn	v-myc myelocytomatosis viral related oncogene, neuroblastoma derived (avian)	Nucleus	transcription regulator	Mm.16469	NM_008709	3.53005	1813.07	1879.42	4554.9
1425035_s_at	Dnmt3L	DNA (cytosine-5-)-methyltransferase 3-like	Nucleus	transcription regulator	Mm.13433	NM_019448	6.97718	2047.43	1713.06	2271.87
1416552_at	Dppa5	developmental pluripotency associated 5			---	NM_025274	14.4603	1772.1	2962.24	9205.64
1457314_at	Ecat11	hypothetical protein FLJ10884			Mm.34340	XM_355549	11.3565	1454.56	1727.7	5889.45
1448169_at	Krt18	keratin 18	Cytoplasm	other	Mm.22479	NM_010664	3.35815	2721.38	3235.84	778.184
1455223_at	Imp-1	IGF-II mRNA-binding protein 1	Nucleus	other	Mm.294769	NM_009951	12.0929	1420.88	1267.82	2174.93
1435783_at	Kiaa0888	KIAA0888 protein			---	XM_619141	0.711231	621.651	434.544	1691.91
1416579_a_at	Tacstd1	tumor-associated calcium signal transducer 1	Plasma Membrane	other	Mm.4259	NM_008532	2.46373	285.838	915.272	2731.57
1427238_at	Fbxo15	F-box protein 15			Mm.28369	NM_015798	19.5663	2720.59	2290.35	1580.43
1418488_s_at	Ripk4	receptor-interacting serine-threonine kinase 4	Nucleus	kinase	Mm.35290	NM_023663	0.450297	94.1156	1035.36	445.055
1456673_at	Al022943	expressed sequence AL022943			---	---	0.818313	360.687	560.326	1052.99
1453599_at	2610206G21Rik	RIKEN cDNA 2610206G21 gene			---	---	4.32478	470.656	680.938	1367.92
1451021_a_at	Klf5	Kruppel-like factor 5 (intestinal)	Nucleus	transcription regulator	Mm.30262	NM_009769	6.81177	1170.58	1056.86	689.503
1416236_a_at	Eva1	epithelial V-like antigen 1			Mm.33240	NM_007962	1.57352	1665.38	2275.35	420.897
1438968_x_at	Spint2	serine peptidase inhibitor, Kunitz type, 2	Extracellular Space	other	Mm.295230	NM_011464	3.32008	30.8105	877.575	1669.92
1452840_at	1500009L16Rik	RIKEN cDNA 1500009L16 gene			Mm.271188	---	9.96055	529.605	1952.36	709.087
1417482_at	Tex19	testis expressed gene 19	Unknown	other	Mm.12669	NM_028602	3.69119	543.137	346.833	782.576
1448562_at	Upp1	uridine phosphorylase 1	Cytoplasm	enzyme	Mm.4610	NM_009477	71.072	4069.44	1936.7	3371.71
1450853_at	Tle4	transducin-like enhancer of split 4 (E(sp1) homolog, Drosophila)	Nucleus	transcription regulator	Mm.103638	NM_011600	2.15208	364.535	375.298	1868.45
1435493_at	Dsp	desmoplakin	Plasma Membrane	other	---	XM_621314	5.47901	1113.74	649.422	459.804
1416006_at	Mdk	midkine (neurite growth-promoting factor 2)	Extracellular Space	growth factor	Mm.906	NM_001012335 /// NM_001012336 /// NM_010784	30.82	2321.7	3491.15	1266.28
1423175_s_at	Pard6B	par-6 partitioning defective 6 homolog beta (C. elegans)	Plasma Membrane	other	Mm.292834	NM_021409	0.8245	520.176	733.768	285.291
1416896_at	Rps6Ka1	ribosomal protein S6 kinase, 90kDa, polypeptide 1	Cytoplasm	kinase	Mm.301827	NM_009097	22.6897	1034.54	1366.65	915.068
1417872_at	Fhl1	four and a half LIM domains 1	Cytoplasm	other	Mm.3126	NM_010211	22.5155	2155.74	2731.44	898.084
1455936_a_at	Rbpms	RNA binding protein with multiple splicing	Unknown	other	Mm.323997	NM_019733	8.62213	447.267	474.971	1267.19
1419018_at	Psx1	reproductive homeobox on X chromosome, 6			Mm.10105	NM_008955	1.49702	211.616	631.55	253.802
1450995_at	Folr1	folate receptor 1 (adult)	Plasma Membrane	transporter	Mm.2135	NM_008034	11.7221	604.355	446.398	608.054
1415977_at	Isyna1	myo-inositol 1-phosphate synthase A1	Unknown	enzyme	Mm.29357	NM_023627	12.5217	550.61	532.062	1587.84
1424067_at	Icam1	intercellular adhesion molecule 1 (CD54), human rhinovirus receptor	Plasma Membrane	transmembrane receptor	Mm.90364	NM_010493	4.5148	275.546	588.633	317.398
1447831_s_at	Mtmr7	myotubularin related protein 7			Mm.383205	NM_019433	10.6532	615.149	596.204	469.917
1424265_at	Npl	N-acetylneuraminate pyruvate lyase (dihydrodipicolinate synthase)			Mm.24887	NM_028749	0.74422	513.099	816.648	220.231
1426215_at	Ddc	dopa decarboxylase (aromatic L-amino acid decarboxylase)	Cytoplasm	enzyme	Mm.12906	NM_016672	13.4243	447.48	608.953	525.984
1417388_at	Bex2	brain expressed X-linked 2			Mm.94160	NM_009749	4.94089	267.747	365.694	760.719
1429759_at	Rps6Ka6	ribosomal protein S6 kinase, 90kDa, polypeptide 6	Cytoplasm	kinase	Mm.37617	NM_025949	108.727	2368.58	3215.25	3291.35
1438169_a_at	Frmd4B	FERM domain containing 4B	Unknown	other	Mm.27789	NM_145148	14.3736	1226.28	460.391	534.261
1429268_at	2610318N02Rik	RIKEN cDNA 2610318N02 gene			Mm.379177	NM_183287	3.18563	221.583	297.661	347.281
1420994_at	B3Gnt5	UDP-GlcNAc:betaGal beta-1,3-N-acetylglucosaminyltransferase 5			Mm.33935	NM_054052	3.98806	578.146	1157.96	275.638
1434170_at	Wdr40B	WD repeat domain 40B			Mm.55685	NM_178739	0.844784	134.501	254.324	819.923
1434628_a_at	Rhpn2	rhophilin, Rho GTPase binding protein 2			---	NM_027897	10.2376	1147.23	1961.49	396.659
1434739_at	Fmr1Nb	fragile X mental retardation 1 neighbor			Mm.284945	NM_174993	5.37577	33.7433	544.007	351.998
1418362_at	Zfp42	zinc finger protein 42	Nucleus	transcription regulator	Mm.285848	NM_009556	3.29231	369.518	111.129	1152.14
1451255_at	Lisch7	lipolysis stimulated lipoprotein receptor	Nucleus	transcription regulator	Mm.4067	NM_017405	6.13952	587.614	766.224	298.012
1415903_at	Slc38A1	solute carrier family 38, member 1	Unknown	transporter	Mm.103568	NM_134086	32.0996	2024.76	1373.86	795.569
1424448_at	Trim6	tripartite motif-containing 6			Mm.274843	NM_001013616	10.8695	203.833	533.882	1261.67
1418091_at	Tfcp2L1	transcription factor CP2-like 1			Mm.24621	NM_023755	2.28804	158.103	237.536	509.426
1426980_s_at	E130012A19Rik	RIKEN cDNA E130012A19 gene			Mm.24506	NM_175332	1.39371	591.344	287.643	177.676
1416049_at	Gldc	glycine dehydrogenase (decarboxylating; glycine decarboxylase, glycine cleavage system protein P)	Cytoplasm	enzyme	Mm.274852	NM_138595	5.97317	124.864	398.974	1284.48
1441779_at	9530006C21Rik	RIKEN cDNA 9530006C21 gene			---	---	1.22329	142.029	196.842	274.593
1448845_at	Rpp25	ribonuclease P 25kDa subunit			Mm.274421	NM_133982	1.93329	227.827	114.374	305.248
1436619_at	D630045M09Rik	RIKEN cDNA D630045M09 gene			Mm.26170	XM_488684	19.2242	655.054	656.323	465.36
1450079_at	Nrk	Nik related kinase	Unknown	kinase	Mm.22367	NM_013724	1.9373	169.865	450.901	168.093
1444038_at	Au015836	expressed sequence AU015836			Mm.328014	XM_358252	16.3159	762.056	793.521	410.034
1435091_at	Znf568	zinc finger protein 568			Mm.322432	XM_145503	85.0259	1485.92	1607.08	1456.04
1417845_at	Cldn6	claudin 6	Plasma Membrane	other	Mm.86421	NM_018777	6.27258	25.4598	419.015	495.755
1421201_a_at	Tro	trophinin	Plasma Membrane	other	Mm.3597	NM_001002272 /// NM_019548 /// NM_207679	24.1175	725.846	187.726	503.322
1435789_x_at	Rims2	regulating synaptic membrane exocytosis 2	Cytoplasm	other	Mm.309296	NM_053271	68.9922	569.337	1618.34	1741.05
1433902_at	Ta-Krp	kelch repeat and BTB (POZ) domain containing 8			Mm.333275	NM_001008785	35.1166	531.881	678.966	859.27
1448194_a_at	H19	H19, imprinted maternally expressed untranslated mRNA	Unknown	other	Mm.14802	NR_001592	9.61702	30.6209	458.827	351.649
1460252_s_at	Znf35	zinc finger protein 35 (clone HF.10)			Mm.290595	NM_009544	13.7579	297.932	279.11	713.865
1428459_at	4930569K13Rik	RIKEN cDNA 4930569K13 gene			Mm.31283	NM_029948	2.40254	147.388	146.17	136.499
1418076_at	St14	suppression of tumorigenicity 14 (colon carcinoma)	Plasma Membrane	peptidase	Mm.243926	NM_011176	7.93784	25.8132	377.842	289.674
1451320_at	Arhgap8	Rho GTPase activating protein 8	Cytoplasm	other	Mm.128411	NM_028455	2.83288	171.996	337.808	133.856
1443924_at	Wnk3	WNK lysine deficient protein kinase 3			Mm.101344	XM_205148 /// XM_621111	7.48728	206.664	160.176	221.94
1453282_at	Cxadr	coxsackie virus and adenovirus receptor	Plasma Membrane	G-protein coupled receptor	Mm.66222	NM_001025192 /// NM_009988	9.75255	662.767	866.606	209.026
1419706_a_at	Akap12	A kinase (PRKA) anchor protein (gravin) 12	Cytoplasm	transporter	Mm.27481	NM_031185	258.226	2915.79	3871.43	3104.7
1422610_s_at	Imp-3	IGF-II mRNA-binding protein 3	Nucleus	other	Mm.281018	NM_023670	58.8537	1231.72	770.235	770.335
1426236_a_at	Glul	glutamate-ammonia ligase (glutamine synthetase)	Cytoplasm	enzyme	Mm.210745	NM_008131	177.152	4208.16	4301.87	2086.02
1421498_a_at	2010204K13Rik	RIKEN cDNA 2010204K13 gene			Mm.45111	---	120.654	2054.04	2090.15	1435.18
1455137_at	Rapgef5	Rap guanine nucleotide exchange factor (GEF) 5	Unknown	other	Mm.227642	NM_175930	6.85242	92.0311	230.899	310.263
1423169_at	Taf7	TAF7 RNA polymerase II, TATA box binding protein (TBP)-associated factor, 55kDa	Nucleus	transcription regulator	Mm.236009	NM_011901 /// NM_175770	22.7895	230.283	431.316	353.075
1417551_at	Cln3	ceroid-lipofuscinosis, neuronal 3, juvenile (Batten, Spielmeyer-Vogt disease)	Cytoplasm	other	Mm.268930	NM_009907	1.14933	80.9885	114.36	171.19
1436114_at	G630064H08Rik	RIKEN cDNA G630064H08 gene			Mm.23293	XM_488860	3.91931	167.048	181.21	126.679
1417507_at	Cyb561	cytochrome b-561	Cytoplasm	enzyme	Mm.149403	NM_007805	12.103	171.909	258.606	211.743
1419056_at	Rtn2	reticulon 2			Mm.24142	NM_001025364 /// NM_013648	1.67914	61.9928	141.562	100.622
1418086_at	Ppp1R14A	protein phosphatase 1, regulatory (inhibitor) subunit 14A	Unknown	other	Mm.2343	NM_026731	1.16346	30.2383	152.636	139.632
1417693_a_at	Gab1	GRB2-associated binding protein 1	Cytoplasm	other	Mm.277409	NM_021356	265.741	3347.59	2027.89	4135.44
1434169_at	Flj43806	hypothetical protein FLJ43806			Mm.255986	NM_144531	3.17989	104.179	113.544	110.838
1428825_at	Nr6A1	nuclear receptor subfamily 6, group A, member 1	Nucleus	ligand-dependent nuclear receptor	Mm.242728	NM_010264	35.7708	377.453	461.66	549.508
1429313_at	Ror1	receptor tyrosine kinase-like orphan receptor 1			Mm.57252	NM_013845	0.773479	120.415	46.8667	128.99
1451139_at	Slc39A4	solute carrier family 39 (zinc transporter), member 4			Mm.276829	NM_028064	8.12705	77.9495	213.804	267.689
1433789_at	Ai197429	expressed sequence AI197429			Mm.84664	---	216.42	2247.61	1692.33	3020.26
1435342_at	Kcnk6	potassium channel, subfamily K, member 6			Mm.24877	XM_355877	15.5562	736.753	663.556	203.009
1457078_at	D030014N22Rik	zinc finger protein 473			Mm.260404	NM_178734	15.8646	150.47	257.644	391.732
1417945_at	Pou5F1	POU domain, class 5, transcription factor 1	Nucleus	transcription regulator	Mm.17031	NM_013633	3.94079	74.8549	128.764	1611.1
1453285_at	2600017H02Rik	transmembrane protein 88			Mm.45683	NM_025915	26.3868	265.272	313.358	416.193
1429053_at	Kiaa0802	KIAA0802			Mm.33421	NM_172963	79.9812	1172.18	1655.13	739.047
1426243_at	Cth	cystathionase (cystathionine gamma-lyase)	Cytoplasm	enzyme	Mm.28301	NM_145953	63.8256	304.621	854.118	2084.56
1451244_a_at	Znf22	zinc finger protein 22 (KOX 15)			Mm.18810	NM_026057	54.921	764.087	375.754	488.855
1422663_at	Orc1L	origin recognition complex, subunit 1-like (yeast)	Nucleus	other	Mm.294154	NM_001014425 /// NM_011015	58.9333	537.348	490.815	525.223
1450985_a_at	Tjp2	tight junction protein 2 (zona occludens 2)	Plasma Membrane	kinase	Mm.104744	NM_011597	345.426	2710.56	2629	3083.28
1428223_at	1700018O18Rik	major facilitator superfamily domain containing 2			Mm.331842	NM_029662	1.45122	224.247	25.2177	70.5245
1427176_s_at	Flj36445	hypothetical protein FLJ36445			Mm.227325	NM_153577	6.44526	86.7531	128.242	234.181
1452249_at	Prickle1	prickle-like 1 (Drosophila)			Mm.150314	XM_128308	40.4197	597.756	547.221	359.745
1436197_at	Cdc42Bpg	CDC42 binding protein kinase gamma (DMPK-like)			Mm.329622	XM_140553	34.1972	183.473	670.937	312.062
1437250_at	Dsu	dilute suppressor			Mm.45760	NM_001005423	99.8848	428.217	1166.87	1025.93
1452257_at	Bdh	3-hydroxybutyrate dehydrogenase, type 1	Cytoplasm	enzyme	Mm.293470	NM_175177	8.15158	51.4011	179.368	136.264
1429185_at	Sgef	Src homology 3 domain-containing guanine nucleotide exchange factor			---	---	9.80777	102.609	180.26	126.845
1437424_at	Flj13815	synapse defective 1, Rho GTPase, homolog 2 (C. elegans)			Mm.268854	XM_143616	35.1903	181.142	433.639	486.648
1432750_at	2810409C01Rik	RIKEN cDNA 2810409C01 gene			---	---	4.26976	38.1534	127.899	98.4911
1435200_at	6330419J24Rik	RIKEN cDNA 6330419J24 gene			Mm.233168	NM_183030	2.19841	47.0071	89.1076	88.4026
1449204_at	Gjb5	gap junction protein, beta 5 (connexin 31.1)			Mm.26859	NM_010291	1.98917	208.137	126.775	66.5656
1418788_at	Tek	TEK tyrosine kinase, endothelial (venous malformations, multiple cutaneous and mucosal)	Plasma Membrane	kinase	Mm.14313	NM_013690	4.05141	421.146	288.34	79.8676
1438872_at	Flj36180	hypothetical protein FLJ36180			Mm.64542	NM_177742	8.07641	77.684	134.437	225.346
1416333_at	Dok2	docking protein 2, 56kDa	Plasma Membrane	other	Mm.243323	NM_010071	17.8687	111.098	229.643	203.532
1442434_at	Dkfzp761P0423	hypothetical protein DKFZp761P0423			Mm.244971	NM_172911	41.0939	398.519	234.93	310.415
1425108_a_at	Loc57228	small trans-membrane and glycosylated protein			Mm.26282	NM_001033872 /// NM_174992	11.1421	72.9603	164.44	417.105
1456795_at	D330027G24Rik	RIKEN cDNA D330027G24 gene			Mm.101339	---	82.5275	356.636	845.571	546.81
1452864_at	Med12L	mediator of RNA polymerase II transcription, subunit 12 homolog (yeast)-like			---	---	5.72828	254.618	236.472	82.644
1429021_at	Epha4	EPH receptor A4			Mm.3249	NM_007936	4.32074	45.3325	171.528	73.9073
1416988_at	Msh2	mutS homolog 2, colon cancer, nonpolyposis type 1 (E. coli)	Nucleus	other	Mm.4619	NM_008628	300.483	2149.22	1538.68	2752.12
1436097_x_at	Arhgap9	Rho GTPase activating protein 9			Mm.227198	NM_146011	6.64052	63.3722	108.864	112.04
1448126_at	Fam60A	family with sequence similarity 60, member A	Unknown	other	Mm.344857	NM_019643	139.938	854.858	869.527	2963.17
1454944_at	Hic2	hypermethylated in cancer 2			Mm.261602	NM_178922	51.9133	317.645	377.719	415.329
1437226_x_at	Marcksl1	MARCKS-like 1	Cytoplasm	other	Mm.2769	NM_010807	386.631	2122.09	2454.64	3688.27
1434773_a_at	Slc2A1	solute carrier family 2 (facilitated glucose transporter), member 1	Plasma Membrane	transporter	Mm.21002	NM_011400	453.942	2468.98	2856.17	4911.41
1457039_at	Cecr2	cat eye syndrome chromosome region, candidate 2	Unknown	other	---	---	7.85498	90.5035	91.0769	188.857
1433992_at	Apxl	apical protein-like (Xenopus laevis)			Mm.40796	XM_486797	27.26	162.324	241.388	638.44
1416368_at	Gsta4	glutathione S-transferase A4	Cytoplasm	enzyme	Mm.2662	NM_010357	185.999	1184.37	1029.93	4848.71
1433683_at	Flj21918	RNA binding motif protein 35B			Mm.3107	NM_176838	2.48295	265.306	242.191	59.8011
1450990_at	Gpc3	glypican 3	Plasma Membrane	other	Mm.22515	NM_016697	5.26073	40.3322	110.537	154.069
1441069_at	Zdhhc23	zinc finger, DHHC-type containing 23			Mm.327852	NM_001007460	1.49291	32.1103	75.8825	75.0395
1416326_at	Crip1	cysteine-rich protein 1 (intestinal)	Cytoplasm	other	Mm.272368	NM_007763	42.7104	719.1	825.3	287.742
1439284_at	E230025E14Rik	RIKEN cDNA E230025E14 gene			---	---	14.3649	129.319	124.24	156.155
1448873_at	Ocln	occludin	Plasma Membrane	other	Mm.4807	NM_008756	0.806988	31.2183	67.5403	120.991
1426880_at	Kiaa1217	KIAA1217			Mm.237935	XM_619731 /// XM_622875	87.8304	417.422	654.848	805.55
1453487_at	Dhdh	dihydrodiol dehydrogenase (dimeric)			Mm.34208	NM_027903	2.332	47.9825	66.4535	69.0894
1438474_at	Ankrd35	ankyrin repeat domain 35			Mm.39732	XM_143418 /// XM_289760	8.93009	99.3226	86.6301	150.976
1416200_at	C9Orf26	chromosome 9 open reading frame 26 (NF-HEV)			Mm.182359	NM_133775	7.40798	94.6814	136.781	84.5133
1418152_at	Nsbp1	nucleosomal binding protein 1	Nucleus	transcription regulator	Mm.298443	NM_016710	270.985	1726.51	2003.79	1526.15
1417884_at	Slc16A6	solute carrier family 16 (monocarboxylic acid transporters), member 6	Plasma Membrane	transporter	Mm.265874	NM_001029842 /// NM_134038	17.3328	195.192	189.994	138.139
1448901_at	Cpxm	carboxypeptidase X (M14 family)			Mm.112701	NM_019696	11.6142	226.026	178.958	106.528
1439775_at	Brwd3	bromodomain and WD repeat domain containing 3			Mm.100112	XM_356350	25.5261	290.753	357.016	181.167
1424456_at	Pvrl2	poliovirus receptor-related 2 (herpesvirus entry mediator B)	Plasma Membrane	other	Mm.4341	NM_008990	47.82	628.492	714.609	301.446
1441279_at	C430002E04Rik	RIKEN cDNA C430002E04 gene			---	---	9.23891	90.7723	91.4681	152.631
1418085_at	Prkcz	protein kinase C, zeta	Cytoplasm	kinase	Mm.28561	NM_008860	7.37398	24.5178	135.948	84.9466
1422612_at	Hk2	hexokinase 2	Cytoplasm	kinase	Mm.255848	NM_013820	430.419	3099.99	3438.89	2257.27
1425891_a_at	Grtp1	growth hormone regulated TBC protein 1			Mm.34901	NM_025768	65.4036	542.487	585.428	377.212
1436340_at	9630041G16Rik	RIKEN cDNA 9630041G16 gene			---	---	4.52836	71.5989	56.668	65.0201
1426873_s_at	Jup	junction plakoglobin	Plasma Membrane	other	Mm.299774	NM_010593	6.67814	58.2837	90.1018	88.9939
1423854_a_at	Rasl11B	RAS-like, family 11, member B	Unknown	enzyme	Mm.293316	XM_355606	26.0439	166.388	259.901	171.91
1443733_x_at	Pold3	polymerase (DNA-directed), delta 3, accessory subunit	Nucleus	transcription regulator	Mm.37562	NM_133692	183.671	922.485	999.772	951.172
1429251_at	Prdm2	PR domain containing 2, with ZNF domain	Nucleus	transcription regulator	Mm.332020	XM_204027	213.245	1245.05	1286.45	1094.84
1419140_at	Acvr2B	activin A receptor, type IIB	Plasma Membrane	kinase	Mm.8940	NM_007397	4.6961	66.9602	57.5548	204.171
1417965_at	Plekha1	pleckstrin homology domain containing, family A (phosphoinositide binding specific) member 1	Cytoplasm	other	Mm.323554	NM_133942	196.035	710.105	1279.14	1683.97
1452831_s_at	Ppat	phosphoribosyl pyrophosphate amidotransferase	Cytoplasm	enzyme	Mm.202337	XM_620209	257.965	1252.74	1305.35	1956.49
1435155_at	Cgn	cingulin	Plasma Membrane	other	Mm.87634	XM_131052	7.03064	51.1649	93.3381	290.763
1451391_at	C10Orf137	chromosome 10 open reading frame 137			Mm.174044	NM_145995 /// NM_178115	72.164	449.575	366.975	384.276
1429795_at	1700001L05Rik	RIKEN cDNA 1700001L05 gene			---	---	1.51737	75.5672	64.7796	45.5187
1434456_at	Gm440	gene model 440, (NCBI)			Mm.332192	NM_198620	15.0214	73.6727	205.663	109.584
1448554_s_at	Myh6	myosin, heavy polypeptide 6, cardiac muscle, alpha (cardiomyopathy, hypertrophic 1)	Cytoplasm	other	Mm.290003	NM_010856	2.35094	200.813	68.022	49.2173
1454824_s_at	Mtus1	mitochondrial tumor suppressor 1			Mm.149438	NM_001005863 /// NM_001005864 /// NM_001005865 /// NM_178902	4.58433	28.7314	101.73	59.3826
1420967_at	Slc25A15	solute carrier family 25 (mitochondrial carrier; ornithine transporter) member 15	Cytoplasm	transporter	Mm.200907	NM_011017 /// NM_181325	170.928	864.544	816.579	946.599
1430128_a_at	C19Orf32	chromosome 19 open reading frame 32			Mm.28147	NM_139292	15.394	102.285	241.322	109.657
1448519_at	Tead2	TEA domain family member 2	Nucleus	transcription regulator	Mm.3019	NM_011565	51.5622	348.932	206.332	305.27
1456481_at	Chr3Syt	family with sequence similarity 62 (C2 domain containing), member C			Mm.258310	NM_177775	6.59132	156.128	95.7803	67.9999
1452070_at	Dedd2	death effector domain containing 2	Nucleus	other	Mm.280594	NM_026117 /// NM_207677	16.5251	90.0657	136.194	155.176
1433746_at	Wdr3	WD repeat domain 3			Mm.24591	NM_175552	607.07	2885.08	2753.62	3809.57
1433557_at	Cbx7 (Mgi:1196439)	chromobox homolog 7			Mm.323442	NM_144811	49.2547	235.66	284.637	647.05
1448953_at	Blm	Bloom syndrome	Nucleus	enzyme	Mm.12932	NM_007550	134.387	696.41	678.301	633.487
1418649_at	Egln3	egl nine homolog 3 (C. elegans)	Unknown	enzyme	Mm.133037	NM_028133	35.1615	166.013	216.277	271.908
1458161_at	Kcnq1Ot1	KCNQ1 overlapping transcript 1	Unknown	other	---	NR_001461	6.09937	62.8182	60.7968	68.376
1434007_at	Gyltl1B	glycosyltransferase-like 1B			Mm.31158	NM_172670	2.29774	127.023	132.088	45.0227
1424759_at	Arrdc4	arrestin domain containing 4			Mm.251199	NM_025549	57.2524	334.338	305.244	282.381
1424634_at	Tceal1	transcription elongation factor A (SII)-like 1	Nucleus	transcription regulator	Mm.40713	NM_146236	6.49987	50.6758	78.271	61.9472
1415932_x_at	Atp9A	ATPase, Class II, type 9A			Mm.330819	NM_015731	27.372	161.027	169.461	150.653
1448928_at	Hdac6	histone deacetylase 6	Nucleus	transcription regulator	Mm.29854	NM_010413	117.201	1130.17	1315.02	532.352
1434350_at	Axud1	AXIN1 up-regulated 1			Mm.125196	NM_153287	71.4964	336.402	339.098	409.953
1417656_at	Mybl2	v-myb myeloblastosis viral oncogene homolog (avian)-like 2	Nucleus	transcription regulator	Mm.4594	NM_008652	139.636	765.288	486.258	1071.59
1416945_at	Ptov1	prostate tumor overexpressed gene 1	Nucleus	other	Mm.42855	NM_133949	45.1947	349.697	302.049	224.958
1418402_at	Adam19	ADAM metallopeptidase domain 19 (meltrin beta)	Plasma Membrane	peptidase	Mm.89940	NM_009616	73.3209	847.201	746.586	343.199
1428213_at	C10Orf86	chromosome 10 open reading frame 86			Mm.21714	XM_133876	296.223	1151.96	1378.5	1536.01
1432474_a_at	Krtcap3	keratinocyte associated protein 3			Mm.374818	NM_027221	16.4791	96.6617	118.534	101.383
1415802_at	Slc16A1	solute carrier family 16 (monocarboxylic acid transporters), member 1	Plasma Membrane	transporter	Mm.9086	NM_009196	727.798	5845.38	5738.52	3017.84
1423938_at	Llgl2	lethal giant larvae homolog 2 (Drosophila)	Cytoplasm	other	Mm.290450	NM_145438	27.9811	121.611	172.792	224.971
1438757_at	C130069I09Rik	RIKEN cDNA C130069I09 gene			Mm.129275	XM_133337	21.6236	156.125	86.2235	503.238
1425179_at	Shmt1	serine hydroxymethyltransferase 1 (soluble)	Cytoplasm	enzyme	Mm.364956	NM_009171	226.774	893.171	1025.59	1601.71
1455185_s_at	Phf16	PHD finger protein 16			---	---	117.845	396.598	630.378	649.723
1419194_s_at	Gmfg	glia maturation factor, gamma	Cytoplasm	growth factor	Mm.194536	NM_022024	2.72361	26.6345	60.2264	182.606
1423523_at	Aass	aminoadipate-semialdehyde synthase	Unknown	enzyme	Mm.18651	NM_013930	1.78494	47.3799	85.9195	39.6024
1416042_s_at	Nasp	nuclear autoantigenic sperm protein (histone-binding)	Nucleus	other	Mm.257181	NM_016777	388.852	1616.95	1571.09	3740.92
1453351_at	Tbx20	T-box 20			Mm.31452	NM_020496 /// NM_194263	5.91654	187.975	221.334	55.8624
1451518_at	Bc021921	zinc finger protein 709			Mm.358893	NM_145624	2.16176	52.3811	42.9734	40.6388
1418449_at	Lad1	ladinin 1	Extracellular Space	other	Mm.36726	NM_133664	17.8072	50.4172	155.883	160.007
1421836_at	Map7	microtubule-associated protein 7	Cytoplasm	other	---	---	14.4596	36.0546	143.138	470.882
1456694_x_at	Ptpn6	protein tyrosine phosphatase, non-receptor type 6	Cytoplasm	phosphatase	Mm.271799	NM_013545	40.7664	161.9	222.808	209.51
1436158_at	Eif4Ebp2	eukaryotic translation initiation factor 4E binding protein 2	Cytoplasm	other	Mm.259516	NM_010124	174.117	676.816	755.531	758.952
1449048_s_at	Rab4A	RAB4A, member RAS oncogene family	Cytoplasm	enzyme	Mm.9221	NM_009003	42.867	432.63	338.472	198.917
1451428_x_at	Egfl7	EGF-like-domain, multiple 7			Mm.268933	NM_178444 /// NM_198724 /// NM_198725	44.9893	205.041	378.083	205.926
1434432_at	Rffl	ring finger and FYVE-like domain containing 1			Mm.341608	NM_001007465 /// NM_026097	82.1465	1009.62	1161.45	348.772
1436345_at	Flj10901	chromosome 1 open reading frame 106			Mm.36763	NM_028872	38.5839	149.641	235.63	179.31
1418924_at	Rassf7	Ras association (RalGDS/AF-6) domain family 7			Mm.21202	NM_025886	42.7421	213.466	298.192	193.888
1428219_at	Rybp	RING1 and YY1 binding protein	Nucleus	transcription regulator	Mm.321633	NM_019743	937.819	3147.81	4553.69	3584.39
1418643_at	Tm4Sf13	tetraspanin 13			Mm.254663	NM_025359	13.8491	28.0974	135.801	397.282
1453212_at	1110003H10Rik	zinc finger protein 383			Mm.333743	XM_145500	61.4488	248.008	272.598	381.44
1426954_at	Trim33	tripartite motif-containing 33			Mm.195036	NM_053170	556.652	1891.71	2327.81	3158.15
1436584_at	Spry2	sprouty homolog 2 (Drosophila)	Plasma Membrane	other	Mm.89982	NM_011897	181.087	730.442	674.375	1171.37
1416916_at	Elf3	E74-like factor 3 (ets domain transcription factor, epithelial-specific )			Mm.3963	NM_007921	31.4144	205.987	375.257	146.268
1426601_at	Slc37A1	solute carrier family 37 (glycerol-3-phosphate transporter), member 1			Mm.311395	NM_153062	2.96844	37.3963	43.2723	77.3227
1452608_at	Mycbp	c-myc binding protein	Nucleus	other	Mm.347916	NM_019660	226.324	1033.81	829.008	861.285
1436541_at	Flj32894	hypothetical protein LOC144360			Mm.374809	NM_023197	96.4768	418.407	349.002	623.289
1455576_at	Flj45909	FLJ45909 protein			Mm.74632	NM_177158	8.39917	33.6847	86.6327	138.232
1422629_s_at	Shrm	shroom			Mm.46014	NM_015756	145.393	512.797	880.495	561.973
1423848_at	Mphosph6	M-phase phosphoprotein 6	Nucleus	other	Mm.181836	NM_026758	469.481	2160.87	2451.92	1748.16
1420944_at	Znf185	zinc finger protein 185 (LIM domain)			Mm.1161	NM_009549	13.1009	34.1033	120.083	80.1467
1423890_x_at	Atp1B1	ATPase, Na+/K+ transporting, beta 1 polypeptide	Plasma Membrane	transporter	Mm.4550	NM_009721	335.971	3130.14	4321.2	1248.94
1419464_at	Loc349136	hypothetical protein LOC349136			Mm.347678	NM_026621	1.91556	75.2632	40.4383	35.9767
1451895_a_at	Dhcr24	24-dehydrocholesterol reductase	Cytoplasm	enzyme	Mm.133370	NM_053272	200.356	389.723	1119.21	920.389
1424323_at	Noc2L	nucleolar complex associated 2 homolog (S. cerevisiae)			Mm.139166	NM_021303	197.355	846.597	636.553	755.501
1426052_at	Mlh3	mutL homolog 3 (E. coli)			Mm.311981	XM_484162	15.6543	89.8158	80.555	152.611
1429055_at	Kiaa1598	KIAA1598			Mm.37338	NM_175172	1.19128	50.0063	246.85	33.0742
1440050_at	Hbs1L	HBS1-like (S. cerevisiae)			Mm.25527	NM_019702	74.4108	277.327	314.68	401.527
1452713_a_at	Hprp8Bp	WD repeat domain 57 (U5 snRNP specific)	Nucleus	other	Mm.29606	NM_025645	815.198	2955.48	2936.02	2971.35
1431609_a_at	Acp5	acid phosphatase 5, tartrate resistant	Cytoplasm	phosphatase	Mm.46354	NM_007388	6.86103	116.786	208.792	52.8597
1455878_at	2700023E23Rik	RIKEN cDNA 2700023E23 gene			---	---	76.8876	330.819	271.367	458.762
1447657_s_at	Synpo2L	synaptopodin 2-like			Mm.35789	NM_175132	6.8282	142.33	230.922	52.3177
1429456_a_at	Polr3E	polymerase (RNA) III (DNA directed) polypeptide E (80kD)	Nucleus	transcription regulator	Mm.193632	NM_025298	191.81	801.303	607.646	718.242
1417749_a_at	Tjp1	tight junction protein 1 (zona occludens 1)	Plasma Membrane	other	Mm.4342	NM_009386	748.223	3064.66	3855.9	2654.78
1450862_at	Rad54L	RAD54-like (S. cerevisiae)	Nucleus	enzyme	Mm.3655	NM_009015	208.269	930.799	797.607	758.098
1434125_at	Flj12787	UTP15, U3 small nucleolar ribonucleoprotein, homolog (yeast)			Mm.28221	NM_178918	233.404	914.512	770.485	1112.94
1417404_at	Elovl6	ELOVL family member 6, elongation of long chain fatty acids (FEN1/Elo2, SUR4/Elo3-like, yeast)	Cytoplasm	enzyme	Mm.314113	NM_130450	343.895	1596.68	857.267	1293.88
1437405_a_at	Igfbp4	insulin-like growth factor binding protein 4	Extracellular Space	other	Mm.233799	NM_010517	202.773	4029.51	1794.82	733.107
1449155_at	Polr3G	polymerase (RNA) III (DNA directed) polypeptide G (32kD)	Unknown	enzyme	Mm.279781	XM_283153	73.4294	359.623	206.176	746.408
1428654_at	C1Orf26	chromosome 1 open reading frame 26			Mm.290905	NM_025819	119.571	438.706	443.896	445.682
1419405_at	Nmb	neuromedin B	Extracellular Space	other	Mm.22246	NM_026523	7.44977	52.7312	53.6938	67.1187
1425007_at	Znf566	zinc finger protein 566			Mm.322433	NM_152814	37.572	172.704	140.965	509.861
1448503_at	Mcl1	myeloid cell leukemia sequence 1 (BCL2-related)	Nucleus	transporter	Mm.1639	NM_008562	1042.15	3454.56	3773.45	4330.67
1416596_at	Slc44A4	solute carrier family 44, member 4			Mm.183126	NM_023557	4.88597	39.5021	49.1539	55.1492
1418656_at	Lsm5	LSM5 homolog, U6 small nuclear RNA associated (S. cerevisiae)	Cytoplasm	other	Mm.333087	NM_025520	323.237	1143.25	1130.6	1167.03
1452319_at	Znf30	zinc finger protein 30 (KOX 28)			Mm.295906	NM_177889	57.3502	222.582	225.776	235.3
1426766_at	6330403K07Rik	RIKEN cDNA 6330403K07 gene			Mm.27768	NM_134022	1.73634	45.7178	20.9352	118.08
1431364_a_at	2810047C21Rik	RIKEN cDNA 2810047C21 gene			Mm.381668	---	14.5895	252.971	216.98	76.1926
1426002_a_at	Cdc7	CDC7 cell division cycle 7 (S. cerevisiae)	Nucleus	kinase	Mm.20842	NM_009863	280.183	818.508	1119.79	1040.3
1417454_at	Cul4B	cullin 4B	Unknown	other	Mm.327675	NM_028288	1087.37	3360.53	3951.69	3991.41
1435763_at	Tbc1D16	TBC1 domain family, member 16			Mm.383265	NM_172443	35.2175	145.715	139.187	150.156
1424365_at	1810037I17Rik	RIKEN cDNA 1810037I17 gene			Mm.379142	NM_024461	665.752	2876.26	1552.01	2390.76
1451347_at	Flj90652	hypothetical protein FLJ90652			Mm.386867	NM_153580	86.417	357.32	262.743	314.111
1417506_at	Gmnn	geminin, DNA replication inhibitor			Mm.12239	NM_020567	1081.69	3570.32	3559.02	3717.18
1449415_at	Chd1L	chromodomain helicase DNA binding protein 1-like			Mm.41447	NM_026539	144.774	489.809	508.657	972.641
1417019_a_at	Cdc6	CDC6 cell division cycle 6 homolog (S. cerevisiae)	Nucleus	other	Mm.20912	NM_001025779 /// NM_011799	516.727	2934.2	2730.81	1708.68
1425536_at	Stx3A	syntaxin 3A	Plasma Membrane	transporter	Mm.272264	NM_001025307 /// NM_001025308 /// NM_011502 /// NM_152220	543.998	3688.8	3668.67	1789.34
1450864_at	Calm3	calmodulin 3 (phosphorylase kinase, delta)	Plasma Membrane	other	Mm.288630	NM_007590	57.7202	291.005	224.707	212.99
1429395_at	Flj13273	hypothetical protein FLJ13273			Mm.304899	NM_026231	125.657	621.058	339.538	432.725
1424223_at	Mtp18	mitochondrial protein 18 kDa			Mm.41719	NM_026443	54.2888	223.231	179.792	359.151
1442865_at	C130007D14	diacylglycerol kinase kappa			Mm.335953	NM_177914	3.54465	62.5004	94.2931	37.1926
1424136_a_at	Ppih	peptidylprolyl isomerase H (cyclophilin H)			Mm.371613	NM_028677 /// XM_484589 /// XM_485828	464.755	1531.93	1501.65	2364.34
1425199_a_at	Epb41L5	erythrocyte membrane protein band 4.1 like 5			Mm.253156	NM_145506	17.1092	104.187	167.478	80.4725
1426712_at	Slc6A15	solute carrier family 6, member 15			Mm.45843	NM_175328	113.076	558.384	377.538	387.865
1434808_at	Flj21816	hypothetical protein FLJ21816			Mm.38348	XM_485999	32.9608	120.921	141.439	226.087
1442764_at	Suv420H1	suppressor of variegation 4-20 homolog 1 (Drosophila)			Mm.278578	NM_144871	35.3455	129.935	147.577	256.978
1428963_at	Rwdd2	RWD domain containing 2	Unknown	other	Mm.272517	NM_027100	20.4962	79.3659	102.765	111.768
1448624_at	Cd2Bp2	CD2 antigen (cytoplasmic tail) binding protein 2			Mm.28050	NM_027353	154.221	562.456	470.772	602.057
1451296_x_at	Pabpc4	poly(A) binding protein, cytoplasmic 4 (inducible form)	Cytoplasm	other	Mm.277091	NM_130881 /// NM_148917 /// XM_484402	590.159	2103.51	1704.39	2107.93
1449618_s_at	Mgc4606	chromosome 16 open reading frame 53			Mm.345385	NM_030240	176.502	560.626	610.654	688.946
1437142_a_at	Pigo	phosphatidylinositol glycan, class O	Cytoplasm	enzyme	Mm.143738	NM_020035	241.181	1126.4	969.108	790.343
1418530_at	Nup160	nucleoporin 160kDa	Nucleus	transporter	Mm.24532	NM_021512	371.768	1323.25	1085.62	1513.23
1435715_x_at	Tdg	thymine-DNA glycosylase	Nucleus	enzyme	Mm.347607	NM_011561 /// NM_172552 /// XM_485951 /// XM_619343	1048.96	3867.69	3985.31	3342.81
1450489_at	Sall1	sal-like 1 (Drosophila)	Nucleus	transcription regulator	Mm.214361	NM_021390	1.41345	69.209	45.1149	29.5605
1452676_a_at	Pnpt1	polyribonucleotide nucleotidyltransferase 1	Unknown	enzyme	Mm.211131	NM_027869	277.446	1500.76	836.252	894.951
1437048_x_at	Stxbp2	syntaxin binding protein 2	Unknown	transporter	Mm.7247	NM_011503	81.1735	386.446	375.839	277.969
1460223_a_at	Epb49	erythrocyte membrane protein band 4.9 (dematin)			Mm.210863	NM_013514	15.3138	99.5495	89.4683	72.6386
1436210_at	Mgc40579	hypothetical protein MGC40579			Mm.213651	NM_177352	58.3946	228.481	184.855	289.97
1417131_at	Cdc25A	cell division cycle 25A	Nucleus	phosphatase	Mm.307103	NM_007658	362.759	1317.23	1125.9	1152.93
1433977_at	Hs3St3B1	heparan sulfate (glucosamine) 3-O-sulfotransferase 3B1	Unknown	enzyme	Mm.274426	NM_018805	10.8505	76.8873	169.177	58.4914
1434468_at	Hshin1	OTU domain containing 4			Mm.34348	XM_194424	788.165	2530.47	2991.56	2463.98
1428141_at	Gga2	golgi associated, gamma adaptin ear containing, ARF binding protein 2	Cytoplasm	transporter	Mm.29619	NM_028758	643.74	2315.29	2416.52	2014.04
1440222_at	Sod1	superoxide dismutase 1, soluble (amyotrophic lateral sclerosis 1 (adult))			Mm.276325	NM_011434	46.2379	146.029	189.119	170.876
1448905_at	Nme3	non-metastatic cells 3, protein expressed in	Unknown	kinase	Mm.27278	NM_019730	46.9052	119.011	219.773	261.852
1448257_at	Slc29A2	solute carrier family 29 (nucleoside transporters), member 2	Cytoplasm	transporter	Mm.4930	NM_007854	11.212	68.1987	49.9861	74.0742
1456891_at	Dennd2C	DENN/MADD domain containing 2C			Mm.293641	NM_177857	94.8726	986.589	1176.9	316.149
1428950_s_at	Nol8	nucleolar protein 8	Nucleus	other	Mm.258915	XM_484255	168.484	554.376	525.692	749.803
1436069_at	Ing5	inhibitor of growth family, member 5	Unknown	other	Mm.64065	NM_025454	348.065	1084.23	1113.6	1087.74
1450387_s_at	Ak3	adenylate kinase 3-like 1	Cytoplasm	kinase	Mm.42040	NM_009647	190.725	782.642	806.981	606.525
1455110_at	Mgc29891	hypothetical protein MGC29891	Nucleus	transcription regulator	Mm.294681	---	152.062	491.545	477.424	522.072
1436173_at	Dlc1	deleted in liver cancer 1	Cytoplasm	other	---	XM_486096	380.995	1090.3	1254.7	1466.18
1447807_s_at	Plekhh1	pleckstrin homology domain containing, family H (with MyTH4 domain) member 1			Mm.268317	XM_126961	35.0628	433.981	780.721	129.392
1438074_at	2210010C17Rik	RIKEN cDNA 2210010C17 gene			Mm.360399	---	4.54651	27.25	48.0148	39.848
1452679_at	Tubb2B	tubulin, beta 2B			Mm.379227	NM_023716	575.475	1802.59	2411.24	1748.51
1431182_at	Hspa8	heat shock 70kDa protein 8	Cytoplasm	enzyme	Mm.336743	NM_031165 /// XM_483871 /// XM_485789 /// XM_619273	102.422	451.247	208.654	426.571
1428675_at	C1Orf128	chromosome 1 open reading frame 128			Mm.29131	NM_025411	218.849	788.835	752.433	677.807
1425753_a_at	Ung	uracil-DNA glycosylase	Nucleus	enzyme	Mm.1393	NM_011677	273.634	796.418	884.071	2229
1451323_at	Znf7	zinc finger protein 7 (KOX 4, clone HF.16)			Mm.38948	NM_145916	62.8714	175.067	247.048	598.074
1433880_at	Dnajc11	DnaJ (Hsp40) homolog, subfamily C, member 11	Unknown	other	Mm.21353	NM_172704	313.969	1147.04	765.826	1229.59
1439861_at	Znf583	zinc finger protein 583			Mm.333558	XM_145321	4.06218	42.4171	28.9844	53.3179
1418160_at	Mkrn3	makorin, ring finger protein, 3			Mm.146	NM_011746	1.39845	27.632	27.9686	69.944
1422979_at	Suv39H2	suppressor of variegation 3-9 homolog 2 (Drosophila)	Nucleus	transcription regulator	Mm.128273	NM_022724	31.2109	125.789	105.333	202.598
1435379_at	Kiaa0133	KIAA0133	Nucleus	other	Mm.334891	NM_001029876	297.831	900.743	901.855	1068.06
1452192_at	Loc92345	hypothetical protein BC008207	Unknown	other	Mm.334561	XM_134209	764.034	2197.01	2333.91	2881.29
1435602_at	Sephs2	selenophosphate synthetase 2	Unknown	enzyme	Mm.20294	NM_009266	373.103	1020.09	1209.45	1327.88
1415793_at	Pnpo	pyridoxine 5'-phosphate oxidase			Mm.254704	NM_134021	65.8986	388.001	351.173	216.039
1416439_at	Xtp3Tpa	XTP3-transactivated protein A			Mm.29898	NM_023203	343.471	960.889	1092.68	2378.79
1437611_x_at	Kif2C	kinesin family member 2C	Nucleus	other	Mm.247651	NM_134471	508.431	1569.63	1442.89	2141.92
1416629_at	Slc1A5	solute carrier family 1 (neutral amino acid transporter), member 5	Plasma Membrane	transporter	Mm.1056	NM_009201	66.8791	236.496	197.686	309.12
1416692_at	Coil	coilin	Nucleus	other	Mm.268004	NM_016706 /// NM_181329	214.963	717.705	574.867	981.53
1427881_at	Erbp	deoxynucleotidyltransferase, terminal, interacting protein 2			Mm.278808	NM_153806	381.212	1493.52	762.558	1495.29
1439679_at	Cct3	chaperonin containing TCP1, subunit 3 (gamma)			Mm.256034	NM_009836	13.7283	69.3139	63.7455	62.8052
1448963_at	Nfyc	nuclear transcription factor Y, gamma	Nucleus	transcription regulator	Mm.318389	NM_008692	487.297	1369.39	1493.2	1532.12
1434627_at	Nrf1	nuclear respiratory factor 1	Nucleus	transcription regulator	Mm.259258	NM_010938	140.937	477.725	382.198	778.52
1454682_at	Loc339448	hypothetical protein LOC339448			Mm.7066	NM_175287	405.803	1704.5	1490.53	1192.57
1434705_at	Ctbp2	C-terminal binding protein 2	Nucleus	transcription regulator	Mm.246240	NM_009980 /// NM_207302	337.132	1178.97	810.294	3004.21
1421260_a_at	Srm	spermidine synthase	Unknown	enzyme	Mm.10	NM_009272	1811.81	6818.37	5363.96	5241.58
1429188_at	Cox11	COX11 homolog, cytochrome c oxidase assembly protein (yeast)	Cytoplasm	enzyme	---	NM_199008	339.036	923.471	1072.43	1157.81
1432515_at	2410124H12Rik	RIKEN cDNA 2410124H12 gene			Mm.383250	XM_128328 /// XM_358885	2.6612	37.7066	42.3355	30.6328
1434036_at	Mtss1	metastasis suppressor 1	Cytoplasm	other	Mm.215481	NM_144800	259.719	729.635	806.846	831.978
1434404_at	Fam73A	family with sequence similarity 73, member A			Mm.135018	NM_174868	69.5206	118.321	325.312	334.631
1435220_s_at	Cdc42Se2	CDC42 small effector 2			Mm.29476	NM_178626	268.853	2873.7	2235.13	787.82
1423526_at	Arid3B	AT rich interactive domain 3B (BRIGHT- like)			Mm.350789	NM_019689	8.28112	53.2182	39.4009	137.643
1441751_at	Aw493563	expressed sequence AW493563			---	---	16.8443	66.3321	74.7051	84.7043
1426022_a_at	Vill	villin-like			Mm.83817	NM_011700	40.3221	101.428	220.509	137.068
1415910_s_at	Ciapin1	cytokine induced apoptosis inhibitor 1	Unknown	other	Mm.27582	NM_134141 /// NM_173730	484.906	904.722	1891.08	1450.94
1420719_at	Tex15	testis expressed sequence 15			Mm.280624	NM_031374	104.978	363.11	474.373	320.108
1434482_at	C1Orf144	chromosome 1 open reading frame 144			Mm.332006	NM_001025608 /// NM_174996	101.478	389.286	345.392	310.03
1455600_at	Rps3	ribosomal protein S3	Cytoplasm	other	Mm.236868	NM_012052	433.572	1161.68	1335.6	1777.79
1434394_at	N4Bp2	Nedd4 binding protein 2			Mm.332398	NM_001024917	397.584	2254.23	2752.91	1146.57
1422751_at	Tle1	transducin-like enhancer of split 1 (E(sp1) homolog, Drosophila)	Nucleus	transcription regulator	Mm.278444	NM_011599	56.9329	333.917	436.817	183.529
1416962_at	Chc1	regulator of chromosome condensation 1	Nucleus	other	Mm.255045	NM_133878	135.699	470.267	340.299	571.352
1436747_at	Mgc29814	family with sequence similarity 100, member B			Mm.258466	NM_176902 /// XM_620502	638.76	2042	2510.57	1822.39
1428677_at	2410008B13Rik	WD repeat domain 73			Mm.274226	XM_485953	124.416	398.064	345.409	807.06
1434128_a_at	Znf574	zinc finger protein 574			Mm.41568	NM_175477	88.4067	281.001	259.858	390.323
1455735_at	Ap1S3	adaptor-related protein complex 1, sigma 3 subunit	Cytoplasm	transporter	Mm.32409	NM_183027	8.96431	43.2548	51.8278	65.2223
1424032_at	Mgc15619	hypothetical protein MGC15619			Mm.28804	NM_028752	6.06605	41.346	37.421	131.241
1416874_a_at	Paf1	Paf1, RNA polymerase II associated factor, homolog (S. cerevisiae)			Mm.7916	NM_019458	144.841	441.596	461.747	427.713
1459262_at	Cgi-12	MTERF domain containing 1			Mm.347939	NM_025547	10.2567	56.688	64.7653	51.0044
1451212_at	Ccdc21	coiled-coil domain containing 21			Mm.26542	NM_144527	73.121	232.63	220.002	313.81
1436538_at	Lrp2Bp	LRP2 binding protein			Mm.334517	NM_026278	43.0825	146.91	137.681	201.568
1460642_at	Traf4	TNF receptor-associated factor 4	Cytoplasm	other	Mm.362588	NM_009423	15.6727	75.8462	96.3757	65.8428
1439214_a_at	Api5	apoptosis inhibitor 5	Cytoplasm	other	Mm.181824	NM_007466	78.9348	287.779	193.754	276.963
1436122_at	A830025F02Rik	zinc finger protein 667			---	NM_001024928	64.8846	181.177	221.758	392.792
1455841_s_at	Grwd1	glutamate-rich WD repeat containing 1			Mm.274847	NM_153419	490.207	1447.57	1306.27	2031.61
1457256_x_at	Ptch2	patched homolog 2 (Drosophila)	Plasma Membrane	transmembrane receptor	Mm.287037	NM_008958	33.6205	90.8293	139.138	336.11
1456308_x_at	Trim28	tripartite motif-containing 28	Nucleus	transcription regulator	Mm.15701	NM_011588	1264.31	3659.09	3369.12	6557.52
1431979_at	4930444M15Rik	RIKEN cDNA 4930444M15 gene			---	---	9.99025	56.7403	53.7502	49.6062
1450117_at	Tcf7L1	transcription factor 7-like 1 (T-cell specific, HMG-box)	Nucleus	transcription regulator	Mm.321330	NM_009332	217.27	781.769	825.636	620.64
1429491_s_at	Rif1	RAP1 interacting factor homolog (yeast)			Mm.254530	NM_175238	376.979	992.193	1127.5	3420.43
1435474_at	Taf5	TAF5 RNA polymerase II, TATA box binding protein (TBP)-associated factor, 100kDa	Nucleus	transcription regulator	Mm.301522	NM_177342	169.694	498.071	479.859	660.617
1439811_at	Mtr	5-methyltetrahydrofolate-homocysteine methyltransferase	Cytoplasm	enzyme	Mm.40335	XM_138431	62.4061	294.195	197.83	193.655
1455001_x_at	Rpl13A	ribosomal protein L13a			---	NM_009438	2349.4	6597.3	6738.2	6463.41
1417276_at	Tulp2	tubby like protein 2			Mm.383209	NM_008807	1.54307	37.3115	32.6066	26.1548
1424591_at	C9Orf82	chromosome 9 open reading frame 82			Mm.35170	NM_026368	132.525	374.885	395.323	666.714
1424520_at	C1Orf163	chromosome 1 open reading frame 163			Mm.28354	NM_027250	194.767	531.814	578.939	985.338
1422605_at	Ppp1R1A	protein phosphatase 1, regulatory (inhibitor) subunit 1A	Cytoplasm	phosphatase	Mm.143788	NM_021391	3.93752	23.5148	41.8141	105.301
1438623_x_at	Rbx1	ring-box 1	Cytoplasm	other	Mm.29405	NM_019712	28.1371	129.216	134.248	98.7944
1452968_at	Cthrc1	collagen triple helix repeat containing 1			Mm.41556	XM_128002	47.4387	210.318	92.409	764.897
1416641_at	Lig1	ligase I, DNA, ATP-dependent	Nucleus	enzyme	Mm.288179	NM_010715	561.147	1687.71	1415.74	1639.49
1448836_s_at	Flj10349	ATP binding domain 1 family, member B			Mm.274001	NM_133884	90.9099	355.614	347.145	269.649
1441178_at	Dtwd2	DTW domain containing 2			---	---	28.112	82.4573	113.984	228.956
1421266_s_at	Nfkbib	nuclear factor of kappa light polypeptide gene enhancer in B-cells inhibitor, beta	Nucleus	transcription regulator	Mm.220333	NM_010908	84.4008	267.621	233.848	256.518
1433751_at	Slc39A10	solute carrier family 39 (zinc transporter), member 10			Mm.233889	NM_172653	672.779	1771.12	1917.38	3198.99
1454748_at	Pp3856	nicotinate phosphoribosyltransferase domain containing 1			Mm.288368	NM_172607	33.6695	114.033	111.475	489.045
1435728_at	C1Orf171	chromosome 1 open reading frame 171			Mm.374855	NM_172474	23.1887	52.0049	116.595	201.978
1448740_at	Rangnrf	RAN guanine nucleotide release factor			Mm.379088	NM_021329	333.677	900.683	942.697	1797.96
1418324_at	Fem1B	fem-1 homolog b (C. elegans)	Nucleus	transcription regulator	Mm.24069	NM_010193	1785.7	4610.69	5045.71	4982.69
1452787_a_at	Hrmt1L2	HMT1 hnRNP methyltransferase-like 2 (S. cerevisiae)	Nucleus	enzyme	Mm.27545	NM_019830	444.198	1469.64	961.409	2262.55
1416093_a_at	Mrpl20	mitochondrial ribosomal protein L20			Mm.23825	NM_025570	211.515	640.857	539.045	660.5
1434296_at	Bc049349	cDNA sequence BC049349			Mm.334607	XM_134273	139.088	361.338	428.676	518.811
1439323_a_at	Map4K1	mitogen-activated protein kinase kinase kinase kinase 1	Cytoplasm	kinase	Mm.148278	NM_008279	10.4252	65.4993	33.3237	195.631
1424835_at	Gstm4	glutathione S-transferase M4	Cytoplasm	enzyme	Mm.31203	NM_026764	34.563	124.089	103.428	121.182
1449118_at	Dbt	dihydrolipoamide branched chain transacylase E2	Cytoplasm	enzyme	Mm.3636	NM_010022	126.85	783.458	600.25	360.282
1422178_a_at	Rab17	RAB17, member RAS oncogene family			Mm.279780	NM_008998	9.51911	30.1058	63.3999	52.1471
1417037_at	Orc6L	origin recognition complex, subunit 6 homolog-like (yeast)	Nucleus	other	Mm.29709	NM_019716	581.451	2387.52	2080.49	1572.83
1416212_at	Magoh	mago-nashi homolog, proliferation-associated (Drosophila)	Nucleus	other	Mm.808	NM_010760	911.856	2523.98	2378.98	3207.29
1434586_a_at	Ptdss2	phosphatidylserine synthase 2			Mm.293591	NM_013782	411.982	1485.69	1411.67	1116.34
1434836_at	Nfatc2Ip	nuclear factor of activated T-cells, cytoplasmic, calcineurin-dependent 2 interacting protein	Nucleus	other	Mm.1389	NM_010900	99.2006	260.936	308.726	816.868
1420518_a_at	Igsf9	immunoglobulin superfamily, member 9			Mm.214530	NM_033608	1.9848	20.3131	32.6203	64.5782
1420033_s_at	Ppp2R2D	protein phosphatase 2, regulatory subunit B, delta isoform			Mm.258739	NM_026391	573.01	1462.79	1614.78	2096.51
1448968_at	Ubph	ubiquitin-binding protein homolog			Mm.282122	NM_138589	272.563	1143	888.811	743.055
1423532_at	Rnf44	ring finger protein 44			Mm.25366	NM_134064	190.937	477.39	575.828	1233.82
1429587_at	Kiaa0117	RNA binding motif protein 34			Mm.28199	NM_172762	386.306	993.937	1092.68	1299.94
1451242_a_at	Ppp5C	protein phosphatase 5, catalytic subunit	Nucleus	phosphatase	Mm.3294	NM_011155	314.078	845.145	857.059	1049.18
1418308_at	Hus1	HUS1 checkpoint homolog (S. pombe)	Nucleus	other	Mm.42201	NM_008316	296.832	918.494	689.705	1082.63
1419278_at	Usp48	ubiquitin specific peptidase 48			Mm.218478	XM_485461 /// XM_488519	402.376	892.784	1271.78	1255.05
1418709_at	Cox7A1	cytochrome c oxidase subunit VIIa polypeptide 1 (muscle)	Cytoplasm	enzyme	Mm.12907	NM_009944	8.75391	34.6018	53.6781	51.7875
1436847_s_at	Cdca8	cell division cycle associated 8			Mm.28038	NM_026560	1342.7	3661.76	3446.26	4551.29
1452276_at	Smarcad1	SWI/SNF-related, matrix-associated actin-dependent regulator of chromatin, subfamily a, containing DEAD/H box 1	Unknown	enzyme	Mm.99113	NM_007958	528.309	1539.61	1280.98	1524.5
1416773_at	Wee1	WEE1 homolog (S. pombe)	Nucleus	kinase	Mm.287173	NM_009516	292.791	785.476	810.542	789.462
1419188_s_at	Ccl27	chemokine (C-C motif) ligand 27			Mm.373540	NM_011336	25.2293	60.0308	114.392	99.5321
1455166_at	Aw146430	expressed sequence AW146430			---	---	217.051	544.978	635.63	745.569
1456646_at	Pex10	peroxisome biogenesis factor 10			Mm.133114	XM_131847	32.1514	129.553	122.397	105.221
1449641_at	Adk	adenosine kinase	Unknown	kinase	---	---	40.2355	159.161	137.902	126.255
1429812_at	Mgc2603	chromosome 1 open reading frame 135			Mm.141592	XM_131720	45.7304	160.08	121.123	148.895
1418151_at	Mtmr4	myotubularin related protein 4			Mm.250558	NM_133215	136.258	591.772	478.969	377.096
1434911_s_at	Arhgap19	Rho GTPase activating protein 19			Mm.21646	NM_027667	101.814	312.031	260.94	641.961
1451523_a_at	Ad023	MIF4G domain containing			Mm.193040	NM_027162	65.9492	210.16	266.632	192.688
1448480_at	Cgi-37	nuclear import 7 homolog (S. cerevisiae)	Nucleus	other	Mm.334789	NM_025391	906.833	2533.31	2233.43	2994.81
1434138_at	Prune	prune homolog (Drosophila)	Nucleus	enzyme	Mm.14155	NM_173347	76.2887	229.839	218.755	219.079
1441871_at	1810044D09Rik	RIKEN cDNA 1810044D09 gene			---	---	43.877	187.063	252.476	134.764
1418516_at	Mtf2	metal response element binding transcription factor 2			Mm.257149	NM_013827	245.526	672.516	643.614	2237.12
1423357_at	2610209A20Rik	RIKEN cDNA 2610209A20 gene			Mm.46777	NM_026010	38.5904	136.573	127.658	120.904
1423862_at	Plekhf2	pleckstrin homology domain containing, family F (with FYVE domain) member 2			Mm.34351	NM_175175	32.6899	66.1484	144.686	299.181
1447780_x_at	Tufm	Tu translation elongation factor, mitochondrial	Cytoplasm	translation regulator	Mm.197829	NM_172745	368.095	946.96	999.583	1107.64
1427071_at	Fbxo42	F-box protein 42	Unknown	other	Mm.28865	NM_172518	72.2599	229.675	200.411	207.441
1419734_at	Actb	actin, beta	Cytoplasm	other	Mm.297	NM_007393	79.8161	254.102	198.528	252.928
1426138_a_at	Ube2J2	ubiquitin-conjugating enzyme E2, J2 (UBC6 homolog, yeast)	Cytoplasm	enzyme	---	XM_619252	457.636	1182.03	1214.77	1205.29
1418071_s_at	Cdyl	chromodomain protein, Y-like			Mm.29002	NM_009881	463.116	1280.16	1138.96	1587.56
1426118_a_at	Tomm40	translocase of outer mitochondrial membrane 40 homolog (yeast)			Mm.214803	NM_016871	178.565	517.777	438.114	592.001
1435275_at	Cox6B2	cytochrome c oxidase subunit VIb polypeptide 2 (testis)	Unknown	enzyme	Mm.29625	NM_183405 /// NM_183406	7.27767	21.889	56.2747	59.1804
1434744_at	Yrdc	yrdC domain containing (E.coli)			Mm.258568	NM_153566	202.35	848.891	817.123	538.014
1427194_a_at	Ercc8	excision repair cross-complementing rodent repair deficiency, complementation group 8	Nucleus	transcription regulator	Mm.212208	NM_028042	71.6981	214.505	193.148	283.369
1441272_at	Matr3	matrin 3	Nucleus	other	Mm.215034	NM_010771	97.8313	269.224	271.509	333.989
1422445_at	Itga6	integrin, alpha 6	Plasma Membrane	other	Mm.225096	NM_008397	192.873	729.981	295.595	1219.38
1455330_at	Flj23323	nucleolar protein 9			Mm.275803	NM_028727	234.7	645.92	591.612	918.752
1433914_at	Ai747699	expressed sequence AI747699			Mm.329814	XM_355172	47.4204	217.519	278.929	141.119
1453256_at	Polr3C	polymerase (RNA) III (DNA directed) polypeptide C (62kD)	Nucleus	enzyme	Mm.276043	XM_131049	174.877	503.897	427.425	558.737
1427964_at	Cklfsf8	CKLF-like MARVEL transmembrane domain containing 8			Mm.150064	NM_027294	2.1073	37.444	119.395	25.7068
1434363_x_at	Paxip1L	PAX interacting (with transcription-activation domain) protein 1	Nucleus	other	Mm.277190	NM_018878	177.662	693.004	552.265	472.168
1416939_at	Ppa1	pyrophosphatase (inorganic) 1	Cytoplasm	enzyme	Mm.28897	NM_026438	1601.6	4775.06	4328.56	4090.86
1456035_at	Nxf3	nuclear RNA export factor 3			---	NM_001024141	2.33055	32.1171	20.3781	67.9342
1456054_a_at	Pum1	pumilio homolog 1 (Drosophila)			Mm.34701	NM_030722	224.679	563.664	618.624	988.388
1418238_at	Ivd	isovaleryl Coenzyme A dehydrogenase	Cytoplasm	enzyme	Mm.6635	NM_019826	91.4364	526.101	459.454	252.512
1448382_at	Ehhadh	enoyl-Coenzyme A, hydratase/3-hydroxyacyl Coenzyme A dehydrogenase	Cytoplasm	enzyme	Mm.28100	NM_023737	11.1643	139.68	112.372	48.6168
1437051_at	Dffb	DNA fragmentation factor, 40kDa, beta polypeptide (caspase-activated DNase)	Nucleus	enzyme	Mm.297905	NM_007859	50.5502	179.264	140.677	148.468
1434220_at	Nup98	nucleoporin 98kDa	Nucleus	transporter	---	NM_022979	569.094	1574.26	1347.28	1471.13
1434400_at	Tgif2	TGFB-induced factor 2 (TALE family homeobox)	Nucleus	transcription regulator	Mm.315625	NM_173396	86.3052	227.945	248.599	630.237
1417351_a_at	Snrpa1	small nuclear ribonucleoprotein polypeptide A'			Mm.821	NM_021336	1562.85	4223.14	3704.65	4501.34
1420119_s_at	Au020177	expressed sequence AU020177			Mm.194486	XM_129836	121.361	342.696	309.617	612.993
1455384_x_at	C9Orf40	chromosome 9 open reading frame 40			Mm.28101	NM_177640	327.842	736.001	956.259	909.492
1424202_at	Seh1L	SEH1-like (S. cerevisiae)			Mm.307315	NM_028112	315.523	836.685	793.104	947.9
1450626_at	Manba	mannosidase, beta A, lysosomal			Mm.280536	NM_027288	301.818	788.762	770.824	1408.67
1429792_at	9530048O09Rik	RIKEN cDNA 9530048O09 gene			Mm.331801	XM_358611 /// XM_359418	66.5983	177.54	197.253	197.881
1429169_at	Rbm3	RNA binding motif (RNP1, RRM) protein 3	Nucleus	other	Mm.360569	NM_016809	68.8813	198.804	187.393	240.089
1449044_at	Eef1E1	eukaryotic translation elongation factor 1 epsilon 1	Cytoplasm	translation regulator	Mm.36683	NM_025380	1060.15	3680.88	3276.62	2680.22
1417233_at	Chchd4	coiled-coil-helix-coiled-coil-helix domain containing 4			Mm.41622	NM_133928	846.805	2401.27	1873.8	2570.95
1457292_at	Mgc5306	Josephin domain containing 3	Nucleus	other	Mm.218317	NM_026541 /// NM_029248	450.631	1193.24	1096.58	1451.5
1444049_at	Adat1	adenosine deaminase, tRNA-specific 1	Unknown	enzyme	Mm.282162	NM_013925	17.6554	63.9879	63.9382	110.456
1428694_at	5033413D16Rik	RIKEN cDNA 5033413D16 gene			---	---	106.539	279.27	291.379	959.65
1443794_x_at	Mgc3162	nucleolar complex associated 4 homolog (S. cerevisiae)			Mm.29960	NM_153570	470.397	1337.6	1045.49	1927.8
1449093_at	Ctf1	cardiotrophin 1	Extracellular Space	cytokine	Mm.249829	NM_007795	15.2789	49.9384	65.7199	134.972
1418234_s_at	Bcas2	breast carcinoma amplified sequence 2			Mm.104919	NM_026602	395.87	928.869	1077.02	1639.92
1420530_at	Dpf1	D4, zinc and double PHD fingers family 1			Mm.101885	NM_013874	10.8356	55.185	38.3107	72.3164
1424850_at	Map3K1	mitogen-activated protein kinase kinase kinase 1	Cytoplasm	kinase	Mm.15918	NM_011945	38.2237	181.356	194.713	114.58
1437884_at	Arl8	ADP-ribosylation factor-like 5B			Mm.174068	NM_029466	38.4301	99.0003	130.267	133.067
1416362_a_at	Fkbp4	FK506 binding protein 4, 59kDa	Nucleus	enzyme	Mm.12758	NM_010219	951.504	2237.86	2495.75	2966.61
1448230_at	Usp10	ubiquitin specific peptidase 10	Cytoplasm	peptidase	Mm.256910	NM_009462	643.077	1648.67	1551.84	2414.31
1455237_at	Usp36	ubiquitin specific peptidase 36			Mm.232293	XM_126772	229.799	766.157	685.795	584.135
1437495_at	Mbtps2	membrane-bound transcription factor peptidase, site 2	Nucleus	peptidase	Mm.37577	NM_172307 /// NM_178266	111.367	320.07	369.327	292.876
1456055_x_at	Pold1	polymerase (DNA directed), delta 1, catalytic subunit 125kDa	Nucleus	enzyme	Mm.16549	NM_011131	376.722	1048.9	838.418	1534.6
1437461_s_at	Rnpc3	RNA-binding region (RNP1, RRM) containing 3			Mm.316928	NM_026043	309.808	894.059	935.054	777.78
1431423_a_at	Med8	mediator of RNA polymerase II transcription, subunit 8 homolog (yeast)	Nucleus	other	Mm.259567	NM_020000 /// NM_173719	556.339	1388.28	1373.67	1386.08
1457680_a_at	Loc51249	transmembrane protein 69			Mm.291484	NM_177670	78.7258	123.232	298.985	223.889
1458601_at	8030447M02Rik	RIKEN cDNA 8030447M02 gene			---	---	7.17605	36.3531	47.0702	36.9293
1425354_a_at	Aggf1	angiogenic factor with G patch and FHA domains 1			Mm.36785	NM_025630	310.715	811.862	739.146	953.058
1424455_at	Gprasp1	G protein-coupled receptor associated sorting protein 1			Mm.271980	NM_001004359 /// NM_001005385 /// NM_026081	92.3755	237.206	251.237	398.995
1437327_x_at	Masa	E-1 enzyme			Mm.11311	NM_026421	591.331	1450.17	1463.61	1485.91
1446165_at	Cd180	CD180 antigen	Plasma Membrane	other	Mm.202606	NM_008533	11.4494	48.5895	50.6974	47.238
1418057_at	Tiam1	T-cell lymphoma invasion and metastasis 1	Cytoplasm	other	Mm.124100	NM_009384	86.5767	328.014	253.966	229.685
1435571_at	5430427F17Rik	RIKEN cDNA 5430427F17 gene			Mm.49611	NM_176993	10.7875	28.8106	62.2068	78.5755
1422482_at	Ruvbl2	RuvB-like 2 (E. coli)	Nucleus	transcription regulator	Mm.34410	NM_011304	694.39	1713.13	1688.74	3335.52
1438009_at	Hist1H2Ad	histone 1, H2ad			Mm.342416	NM_178185	1147.17	2797.05	2794.62	2847.76
1437395_at	Zcchc11	zinc finger, CCHC domain containing 11			Mm.25181	XM_620089	158.587	369.364	461.478	403.127
1422128_at	Rpl14	ribosomal protein L14			Mm.289810	NM_025974	388.761	935.2	983.618	1178.95
1439027_at	Flj13089	hypothetical protein FLJ13089			Mm.33919	NM_172722	561.396	1339.55	1413.4	1798.49
1425562_s_at	Trnt1	tRNA nucleotidyl transferase, CCA-adding, 1			Mm.196332	NM_027296	480.333	1275.08	1264.93	1180.45
1453099_at	Csnk2A2	casein kinase 2, alpha prime polypeptide	Cytoplasm	kinase	Mm.51136	NM_009974	850.19	2193.95	1952.38	2359.67
1417511_at	Lyar	hypothetical protein FLJ20425			Mm.28560	NM_025281	942.513	2440.39	2147.76	3481.58
1428566_at	Hspbap1	HSPB (heat shock 27kDa) associated protein 1	Unknown	other	Mm.45272	NM_175111	74.9389	169.534	229.283	824.654
1418772_at	C10Orf18	chromosome 10 open reading frame 18			Mm.221609	XM_622100	231.527	567.555	581.757	782.314
1434516_at	C10Orf89	chromosome 10 open reading frame 89			Mm.272948	NM_177609	105.573	315.454	328.515	272.433
1448522_at	Sars2	seryl-tRNA synthetase 2	Cytoplasm	enzyme	Mm.333725	NM_023637	45.2152	137.69	117.593	186.64
1439007_at	Alg6	asparagine-linked glycosylation 6 homolog (yeast, alpha-1,3-glucosyltransferase)			Mm.32408	XM_620085	29.6556	110.069	112.707	90.3004
1427356_at	Fam89A	family with sequence similarity 89, member A			Mm.271600	XM_134539	20.6635	103.693	58.1041	68.7093
1435544_at	Exosc6	exosome component 6	Nucleus	other	Mm.334810	NM_028274	301.695	1137.3	1029.09	741.726
1423828_at	Fasn	fatty acid synthase	Cytoplasm	enzyme	Mm.236443	NM_007988	856.352	2081.4	2057.73	2124.31
1440353_at	Ntf5	neurotrophin 5 (neurotrophin 4/5)	Extracellular Space	growth factor	Mm.20344	NM_198190	18.7302	47.4032	94.1363	63.9754
1428052_a_at	Zmym1	zinc finger, MYM-type 1			Mm.273806	NM_026670	173.747	435.508	434.297	1234.09
1436321_at	B3Gnt7	UDP-GlcNAc:betaGal beta-1,3-N-acetylglucosaminyltransferase 7			Mm.86467	NM_145222	5.25866	22.2385	41.2143	142.762
1422430_at	Fignl1	fidgetin-like 1			Mm.236114	NM_021891	734.848	1652.33	1902.44	2363.5
1426915_at	Dapk1	death-associated protein kinase 1	Cytoplasm	kinase	Mm.24103	NM_029653	204.419	817.441	947.142	508.179
1424348_at	C10Orf119	chromosome 10 open reading frame 119	Unknown	other	Mm.97383	NM_145955	223.934	599.089	510.287	571.067
1448709_at	Arid1A	AT rich interactive domain 1A (SWI- like)	Nucleus	transcription regulator	Mm.22478	NM_033566	232.525	607.634	542.659	1359.14
1451080_at	Usp1	ubiquitin specific peptidase 1	Cytoplasm	peptidase	Mm.371692	NM_146144	1750.32	4261.29	4463.69	4199.73
1453609_s_at	Ccdc9	coiled-coil domain containing 9			Mm.218698	NM_172297	71.8875	176.306	205.146	198.967
1438178_x_at	Atad3A	ATPase family, AAA domain containing 3A	Nucleus	other	Mm.383260	NM_179203	1459.79	3869.38	3137.88	3650.28
1439826_at	Hspa14	heat shock 70kDa protein 14			Mm.89341	NM_015765	10.3459	25.1199	62.1728	44.3062
1428593_at	Loc93081	hypothetical protein BC015148	Unknown	other	Mm.348017	XM_355303	504.45	1288.08	1150.09	1578.45
1455102_at	Loc113251	La ribonucleoprotein domain family, member 4			Mm.28811	XM_128090	480.769	1104.46	1217.58	1417.73
1417250_at	Rnf12	ring finger protein 12	Unknown	enzyme	Mm.22030	NM_011276	510.02	1262.57	1196.78	1797.19
1448947_at	C1Orf131	chromosome 1 open reading frame 131			Mm.24141	NM_025615	432.627	1161.37	924.794	1538.94
1451833_a_at	Setdb1	SET domain, bifurcated 1	Nucleus	enzyme	Mm.181661	NM_018877	220.753	504.837	578.186	813.947
1438220_at	Foxj3	forkhead box J3			Mm.259227	NM_172699	11.7819	76.2927	49.0833	46.7276
1458399_at	Lrrc3	leucine rich repeat containing 3			Mm.133301	NM_145152	4.73101	28.3646	43.1706	30.068
1426208_x_at	Plagl1	pleiomorphic adenoma gene-like 1	Nucleus	transcription regulator	Mm.287857	NM_009538	223.263	611.79	1254.63	544.579
1426958_at	Rps9	ribosomal protein S9	Cytoplasm	other	Mm.13944	NM_029767 /// XM_620584	86.7454	214.021	231.829	363.209
1422844_a_at	Mep50	WD repeat domain 77	Unknown	other	Mm.5110	NM_027432	1199.61	2934.62	2745.82	3682.56
1451223_a_at	Mgc23908	basic transcription factor 3-like 4			Mm.379178	NM_027453	248.248	629.54	575.569	926.775
1434774_at	Rhbdl6	rhomboid, veinlet-like 6 (Drosophila)			Mm.89695	NM_172572	8.51014	22.3054	55.2359	65.9422
1419879_s_at	Trim25	tripartite motif-containing 25			Mm.248445	NM_009546	1404.83	3616.77	4191.28	3316.53
1435054_at	Eme1	essential meiotic endonuclease 1 homolog 1 (S. pombe)			Mm.358937	NM_177752	82.4265	228.873	195.249	712.027
1426836_s_at	Metap1	methionyl aminopeptidase 1			Mm.26833	NM_175224	1332.57	3502.65	2784.51	3479.3
1416187_s_at	Pnrc2	proline-rich nuclear receptor coactivator 2			Mm.29159	NM_026383	394.888	980.381	1036.16	944.682
1428529_at	2810026P18Rik	RIKEN cDNA 2810026P18 gene			Mm.21798	---	625.108	1428.96	1539.22	2639.51
1418326_at	Slc7A5	solute carrier family 7 (cationic amino acid transporter, y+ system), member 5	Plasma Membrane	transporter	Mm.27943	NM_011404	267.42	563.79	727.321	646.382
1429156_at	2610036L11Rik	RIKEN cDNA 2610036L11 gene			Mm.251779	XM_488549	98.3272	290.429	208.002	317.003
1455843_at	Fut4	fucosyltransferase 4 (alpha (1,3) fucosyltransferase, myeloid-specific)	Cytoplasm	enzyme	Mm.63450	NM_010242	7.82412	27.3407	58.9716	37.0272
1425137_a_at	Hla-B	major histocompatibility complex, class I, B	Plasma Membrane	transmembrane receptor	Mm.88795	NM_010391	4.61736	20.2157	49.5477	29.4945
1436913_at	Cdc14A	CDC14 cell division cycle 14 homolog A (S. cerevisiae)	Nucleus	phosphatase	Mm.17647	XM_149387	39.8535	237.401	293.909	111.84
1453028_at	Kiaa1935	KIAA1935 protein			Mm.200947	XM_282969	133.099	306.82	352.624	506.886
1437745_at	Chd7	chromodomain helicase DNA binding protein 7			Mm.138792	NM_001033395	10.1743	63.5713	21.26	203.704
1424314_at	Prpf3	PRP3 pre-mRNA processing factor 3 homolog (yeast)			Mm.279872	NM_027541	437.122	993.123	1083.49	1285.2
1451980_at	Cas1	putative protein product of Nbla04196			Mm.270703	NM_145398	93.8308	271.185	203.804	423.093
1437108_at	Lsm6	LSM6 homolog, U6 small nuclear RNA associated (S. cerevisiae)	Nucleus	other	Mm.348038	XM_134104	178.3	436.434	432.331	471.777
1448191_at	Plk1	polo-like kinase 1 (Drosophila)	Nucleus	kinase	Mm.16525	NM_011121	513.124	1214.95	1213.12	1657.54
1423483_s_at	Taf1C	TATA box binding protein (TBP)-associated factor, RNA polymerase I, C, 110kDa	Nucleus	transcription regulator	Mm.41977	NM_021441	98.2782	308.816	300.421	247.586
1422759_a_at	Xpo6	exportin 6			Mm.235663	NM_028816	243.219	682.705	523.826	585.06
1448717_at	Gcdh	glutaryl-Coenzyme A dehydrogenase	Cytoplasm	enzyme	Mm.2475	NM_008097	126.181	369.765	299.326	311.262
1439740_s_at	Ai481316	expressed sequence AI481316			---	---	460.149	1706.59	1846.85	1085.32
1426845_at	Mgc13096	hypothetical protein MGC13096			Mm.38173	NM_026549	230.621	539.988	564.828	765.698
1416775_at	Flj10241	hypothetical protein FLJ10241			Mm.159956	NM_025504	16.2822	58.2681	54.1011	289.355
1429080_at	Mphosph10	M-phase phosphoprotein 10 (U3 small nucleolar ribonucleoprotein)			Mm.379146	NM_026483	334.641	819.285	765.116	888.364
1422806_x_at	Ing3	inhibitor of growth family, member 3	Nucleus	other	Mm.39999	NM_023626	31.3137	90.8194	90.9285	152.898
1448778_at	Sfrs4	splicing factor, arginine/serine-rich 4	Nucleus	other	Mm.2478	NM_020587	352.706	752.509	913.618	1159.96
1448450_at	Ak2	adenylate kinase 2	Cytoplasm	kinase	Mm.29460	NM_001033966 /// NM_016895	891.021	2109.61	2031.63	2205.28
1433839_at	Flj23441	hypothetical protein FLJ23441	Unknown	other	Mm.274864	NM_153591	103.387	271.912	240.473	267.558
1451166_a_at	Loc112869	hypothetical protein BC011981			Mm.45686	NM_029339	115.252	250.741	315.424	680.792
1452797_at	Mgc5297	hypothetical protein MGC5297			Mm.23670	NM_027123	264.373	651.542	599.071	923.808
1437508_at	Sp4	Sp4 transcription factor	Nucleus	transcription regulator	Mm.259312	NM_009239	11.9559	37.9733	53.7531	45.7711
1458407_s_at	Ai429294	expressed sequence AI429294			Mm.353395	---	57.8904	130.9	171.235	181.138
1417972_s_at	Pop5	processing of precursor 5, ribonuclease P/MRP subunit (S. cerevisiae)			Mm.24636	NM_026398	340.994	1132.69	1235.21	799.276
1434079_s_at	Mcm2	MCM2 minichromosome maintenance deficient 2, mitotin (S. cerevisiae)	Nucleus	enzyme	Mm.16711	NM_008564	1277.35	3205.89	2678.76	3776.52
1428310_at	Hdcma18P	HDCMA18P protein			Mm.379060	NM_138593	321.674	881.53	626.899	1162.55
1455213_at	4930488E11Rik	RIKEN cDNA 4930488E11 gene			Mm.20154	NM_207267	15.3409	49.67	57.1153	118.753
1416726_s_at	Ube2S	ubiquitin-conjugating enzyme E2S	Unknown	enzyme	Mm.379261	NM_133777	147.605	415.841	295.307	431.851
1436387_at	C330006P03Rik	RIKEN cDNA C330006P03 gene			---	---	51.6735	165.043	107.612	237.994
1444419_at	Prcp	prolylcarboxypeptidase (angiotensinase C)			Mm.39856	NM_028243	3.9281	25.9286	28.5621	42.2531
1417075_at	Flj14668	hypothetical protein FLJ14668			Mm.305237	NM_025591	522.86	1246.31	1178.6	2729.42
1451128_s_at	Kif22	kinesin family member 22	Nucleus	other	Mm.286488	NM_145588	223.705	574.172	484.208	952.675
1438735_at	Hbxap	hepatitis B virus x associated protein	Nucleus	transcription regulator	Mm.211743	XM_620529	43.5297	135.202	99.9052	149.434
1448195_at	Taf5L	TAF5-like RNA polymerase II, p300/CBP-associated factor (PCAF)-associated factor, 65kDa	Nucleus	transcription regulator	Mm.291777	NM_133966	264.482	601.967	676.79	620.419
1452309_at	Cgnl1	cingulin-like 1			Mm.99961	NM_026599	118.819	267.079	422.231	288.657
1447926_at	Arl5	ADP-ribosylation factor-like 5A			Mm.314378	NM_182994	122.179	339.193	253.275	353.387
1448653_at	Eed	embryonic ectoderm development	Nucleus	transcription regulator	Mm.334012	NM_021876	988.319	2046.44	2485.48	4849.79
1460711_at	Dnaja5	DnaJ homology subfamily A member 5			Mm.297862	XM_127961	234.352	552.102	550.269	1244.19
1415695_at	Psma1	proteasome (prosome, macropain) subunit, alpha type, 1	Cytoplasm	peptidase	Mm.121265	NM_011965	1343.32	3037.31	3107.23	3674.06
1428551_at	C6Orf75	chromosome 6 open reading frame 75			Mm.294503	NM_028604	120.539	300.536	283.321	397.806
1425142_a_at	Hnrpd	heterogeneous nuclear ribonucleoprotein D (AU-rich element RNA binding protein 1, 37kDa)	Nucleus	other	Mm.150231	NM_007516	742.738	1720.97	1687.32	2252.69
1419270_a_at	Dut	dUTP pyrophosphatase	Nucleus	enzyme	Mm.282499	NM_023595	2190.76	4840.81	5241.96	4989.95
1448536_at	Lsm3	LSM3 homolog, U6 small nuclear RNA associated (S. cerevisiae)	Nucleus	other	Mm.246693	NM_026309	1510.03	3874.9	3230.55	3443.52
1427941_at	Dicer1	Dicer1, Dcr-1 homolog (Drosophila)	Cytoplasm	enzyme	Mm.21135	NM_148948	239.548	663.173	458.514	653.969
1422498_at	Mageh1	melanoma antigen family H, 1	Unknown	other	Mm.6890	NM_023788	35.6027	270.426	278.389	98.7843
1420933_a_at	Eya3	eyes absent homolog 3 (Drosophila)	Nucleus	phosphatase	Mm.227733	NM_010166 /// NM_210071 /// NM_211356 /// NM_211357	137.832	360.855	299.513	421.353
1423612_at	Heab	ATP/GTP-binding protein	Nucleus	other	Mm.21583	NM_133840	325.308	738.346	770.175	1188.16
1436303_at	Mllt4	myeloid/lymphoid or mixed-lineage leukemia (trithorax homolog, Drosophila); translocated to, 4	Nucleus	other	Mm.387144	---	300.175	1234.65	1156.93	697.048
1433585_at	Tnpo1	transportin 1	Nucleus	transporter	Mm.173286	NM_178716	668.267	1489.71	1713.72	1528.93
1431284_a_at	2210013K02Rik	RIKEN cDNA 2210013K02 gene			Mm.11112	NM_023712	275.54	558.671	723.305	839.39
1419472_s_at	Nudc	nuclear distribution gene C homolog (A. nidulans)			Mm.69	NM_010948 /// NR_001572	1429.78	3282.01	3216.4	5074.51
1437565_a_at	Gnl2	guanine nucleotide binding protein-like 2 (nucleolar)	Nucleus	enzyme	Mm.90760	NM_145552	216.732	545.707	469.838	807.741
1460399_at	Flj33814	hypothetical protein FLJ33814			Mm.210403	NM_134033	126.107	292.536	313.009	366.575
1455678_at	Sema4B	sema domain, immunoglobulin domain (Ig), transmembrane domain (TM) and short cytoplasmic domain, (semaphorin) 4B	Plasma Membrane	other	Mm.275909	NM_013659	68.4448	129.649	215.402	245.378
1434143_at	Asciz	ATM/ATR-Substrate Chk2-Interacting Zn2+-finger protein			Mm.259736	NM_177700	102.406	219.05	278.632	370.123
1429558_a_at	C330027G06Rik	hypothetical gene LOC68280			Mm.358717	XM_355557	290.366	845.613	498.173	808.422
1448619_at	Dhcr7	7-dehydrocholesterol reductase	Cytoplasm	enzyme	Mm.249342	NM_007856	83.3403	122.284	288.524	249.45
1460564_at	Suhw2	suppressor of hairy wing homolog 2 (Drosophila)			Mm.80609	NM_177475	208.349	994.809	867.703	486.043
1417541_at	Hells	helicase, lymphoid-specific	Nucleus	enzyme	Mm.57223	NM_008234	1046.09	2237.06	2492.56	4458.74
1415904_at	Lpl	lipoprotein lipase	Extracellular Space	enzyme	Mm.1514	NM_008509	75.396	113.013	261.162	368.111
1434306_at	Rab3Ip	RAB3A interacting protein (rabin3)	Cytoplasm	other	Mm.336394	NM_001003950	226.699	467.681	662.211	526.348
1435035_at	Rg9Mtd2	RNA (guanine-9-) methyltransferase domain containing 2			Mm.247838	NM_175389	513.727	1337.76	1000.32	1562.79
1424738_at	C14Orf108	chromosome 14 open reading frame 108			Mm.379235	NM_144535	85.2962	248.281	296.942	209.022
1452880_at	Trip3	zinc finger, HIT type 3			Mm.379733	NM_001005223	295.171	765.67	592.219	1161.92
1416065_a_at	Ankrd10	ankyrin repeat domain 10	Nucleus	transcription regulator	Mm.12459	NM_133971	598.88	1540.92	1175.69	2295.99
1444106_at	D330012F22Rik	RIKEN cDNA D330012F22 gene			Mm.187733	NM_178752	35.8368	97.233	98.67	103.793
1450983_at	Akap8	A kinase (PRKA) anchor protein 8	Nucleus	other	Mm.328945	NM_019774	577.779	1396.15	1220.52	1930.4
1455311_at	Dgcr8	DiGeorge syndrome critical region gene 8			Mm.235287	NM_033324	292.788	518.249	849.485	671.771
1437313_x_at	Hmgb2	high-mobility group box 2	Nucleus	transcription regulator	Mm.279998	XM_486109	1079.41	1849.68	2989.54	4119.94
1449004_at	Mrpl46	mitochondrial ribosomal protein L46			Mm.193181	NM_023331	293.992	694.936	648.233	852.013
1427970_at	Loc115509	zinc finger protein 689			Mm.269568	NM_175163	7.64993	42.3492	42.8636	34.8023
1416290_a_at	Psmc4	proteasome (prosome, macropain) 26S subunit, ATPase, 4	Nucleus	peptidase	Mm.29582	NM_011874	1968.72	4702.76	4078.64	5299.76
1426762_s_at	Aof2	amine oxidase (flavin containing) domain 2			Mm.28540	NM_133872	496.084	1126.83	1112.33	2476.01
1455619_at	Bc062258	cDNA sequence BC062258			---	---	4.92672	37.09	49.3704	28.7031
1429625_at	2900054C01Rik	RIKEN cDNA 2900054C01 gene			---	---	40.2088	165.982	205.07	106.977
1439816_at	4930418G15Rik	RIKEN cDNA 4930418G15 gene			Mm.386795	NM_027033 /// NM_145692	14.6709	46.2479	75.6062	50.2262
1416185_a_at	Adh5	alcohol dehydrogenase 5 (class III), chi polypeptide	Cytoplasm	enzyme	Mm.3874	NM_007410	2287.58	5531.08	4639.19	5720.95
1425059_at	Hrmt1L6	HMT1 hnRNP methyltransferase-like 6 (S. cerevisiae)			Mm.36115	NM_178891	133.141	352.699	272.567	415.771
1416685_s_at	Fbl	fibrillarin	Nucleus	other	Mm.4595	NM_007991 /// XM_619425	1705.96	3803.41	3782.8	4892.6
1435534_a_at	Tomm20	translocase of outer mitochondrial membrane 20 homolog (yeast)			Mm.372086	NM_024214	1756.2	4420.69	4407.88	3904.2
1440819_s_at	Kiaa0467	KIAA0467			Mm.358875	NM_198170	60.6028	152.533	151.025	202.831
1454955_at	Ipo7	importin 7	Nucleus	transporter	Mm.222328	NM_181517	1058.47	2296.97	2420.78	3256.43
1423289_a_at	Flj11184	hypothetical protein FLJ11184			Mm.294985	NM_025465	170.083	419.519	368.19	728.104
1435005_at	Cenpe	centromere protein E, 312kDa			Mm.161470	NM_173762	352.778	1491.15	805.429	797.385
1415991_a_at	Klhdc3	kelch domain containing 3	Unknown	other	Mm.254784	NM_027910	941.486	3400.56	3419.57	2097.66
1455676_x_at	Tial1	TIA1 cytotoxic granule-associated RNA binding protein-like 1	Nucleus	transcription regulator	Mm.242072	NM_009383	220.207	474.286	529.917	591.676
1438192_s_at	Baz2A	bromodomain adjacent to zinc finger domain, 2A	Nucleus	transcription regulator	Mm.252213	NM_054078	245.724	517.557	598.425	768.825
1424473_at	Polr2H	polymerase (RNA) II (DNA directed) polypeptide H	Nucleus	enzyme	Mm.288730	NM_145632	360.909	773.695	846.885	1167.73
1434016_at	Znrf2	zinc and ring finger 2			Mm.286149	NM_199143	203.407	487.468	439.378	1120.07
1416487_a_at	Yap1	Yes-associated protein 1, 65kDa	Nucleus	other	Mm.221992	NM_009534	156.073	410.415	311.408	359.553
1449163_at	Sigirr	single immunoglobulin and toll-interleukin 1 receptor (TIR) domain			Mm.38017	NM_023059	20.9164	67.666	58.9964	154.449
1427178_at	Tmc4	transmembrane channel-like 4			Mm.360398	NM_181820	17.1368	46.9385	63.1222	57.1716
1430993_at	Ubap2L	ubiquitin associated protein 2-like			Mm.25610	NM_028475 /// NM_153489	8.23799	33.0697	38.006	44.6704
1420645_at	Pcgf2	polycomb group ring finger 2	Nucleus	transcription regulator	Mm.2418	NM_009545	12.6595	44.0924	46.2746	46.5981
1439440_x_at	Ptk9L	PTK9L protein tyrosine kinase 9-like (A6-related protein)			Mm.274346	NM_011876	684.172	1400.96	1622.96	1903.03
1422459_a_at	Psmd13	proteasome (prosome, macropain) 26S subunit, non-ATPase, 13	Cytoplasm	peptidase	Mm.29760	NM_011875	627.519	1374.36	1399.45	1451.83
1419212_at	Icoslg	inducible T-cell co-stimulator ligand	Plasma Membrane	other	Mm.17819	NM_015790	13.2759	53.2166	56.8356	46.4242
1416751_a_at	Ddx20	DEAD (Asp-Glu-Ala-Asp) box polypeptide 20	Nucleus	transcription regulator	Mm.272826	NM_017397	157.78	389.119	333.876	871.092
1455479_a_at	Ube2D3	ubiquitin-conjugating enzyme E2D 3 (UBC4/5 homolog, yeast)	Cytoplasm	enzyme	Mm.49884	NM_025356	2554.78	6701.08	4528.23	5584.54
1438064_at	Nsep1	Y box binding protein 1	Nucleus	transcription regulator	Mm.379043	NM_011732	31.6424	95.5963	80.999	86.3143
1437198_at	Lig3	ligase III, DNA, ATP-dependent	Nucleus	enzyme	Mm.277136	NM_010716	185.204	445.76	395.254	539.89
1420592_a_at	Anp32E	acidic (leucine-rich) nuclear phosphoprotein 32 family, member E			Mm.218657	NM_023210	1225.77	3146.88	2223.22	3177.32
1450044_at	Fzd7	frizzled homolog 7 (Drosophila)	Plasma Membrane	G-protein coupled receptor	Mm.297906	NM_008057	276.992	577.39	662.76	1301.28
1417274_at	Snrpa	small nuclear ribonucleoprotein polypeptide A	Nucleus	other	Mm.379069	NM_015782	289.736	719.37	573.254	809.184
1428448_a_at	Gtf3C2	general transcription factor IIIC, polypeptide 2, beta 110kDa	Nucleus	transcription regulator	Mm.271923	NM_027901	170.239	384.716	388.621	442.753
1428684_at	Mgc16471	chromosome 3 open reading frame 31			Mm.24937	NM_026894	168.652	328.97	437.17	483.453
1415799_at	Wbp11	WW domain binding protein 11			Mm.141197	NM_021714	663.849	1483.97	1430.95	1456.67
1419984_s_at	Znf644	zinc finger protein 644			Mm.249474	NM_026856	251.573	690.6	632.342	562.387
1451197_s_at	Gatad2A	GATA zinc finger domain containing 2A			Mm.270044	NM_145596	516.168	1311.64	1330.48	1135.43
1434251_at	Cnot1	CCR4-NOT transcription complex, subunit 1			Mm.259220	XM_486150	1165.61	3091.59	2524.34	2540.79
1459741_x_at	Ucp2	uncoupling protein 2 (mitochondrial, proton carrier)			Mm.171378	NM_011671	20.2152	45.239	76.7776	66.6601
1455183_at	Stk38L	serine/threonine kinase 38 like	Cytoplasm	kinase	Mm.322121	NM_172734	64.3328	126.617	211.486	156.31
1418305_s_at	Nola1	nucleolar protein family A, member 1 (H/ACA small nucleolar RNPs)			Mm.24873	NM_026578	1039.82	3173.27	1883.48	2256.08
1428762_at	4921526G09Rik	RIKEN cDNA 4921526G09 gene			Mm.119646	NM_025729	386.055	797.043	1105.37	848.068
1426786_s_at	Dhx38	DEAH (Asp-Glu-Ala-His) box polypeptide 38			Mm.23705	NM_178380	65.9125	188.576	129.294	192.698
1423970_at	Thoc3	THO complex 3	Nucleus	other	Mm.292487	NM_028597	355.026	875.356	683.505	825.3
1424312_at	Adipor1	adiponectin receptor 1	Plasma Membrane	transmembrane receptor	Mm.259976	NM_028320	74.7612	192.257	183.567	177.573
1454060_a_at	Nras	neuroblastoma RAS viral (v-ras) oncogene homolog	Plasma Membrane	enzyme	Mm.256975	NM_010937	440.061	1040.93	881.613	1012.04
1438349_at	Bc043476	cDNA sequence BC043476			Mm.254463	XM_354987	95.5853	131.354	312.747	285.434
1444136_at	Derp6	S-phase 2 protein			Mm.13430	NM_018740	24.803	91.6814	96.0233	70.3165
1428869_at	Nolc1	nucleolar and coiled-body phosphoprotein 1	Nucleus	other	Mm.78861	NM_053086	1114.45	2795.4	2014.67	3012.24
1418121_at	Vrk3	vaccinia related kinase 3			Mm.28816	NM_133945	191.405	599.22	559.997	427.185
1451459_at	Elys	AT hook containing transcription factor 1			Mm.128165	NM_026375	331.69	702.847	752.283	1309.3
1435807_at	Cdc42	cell division cycle 42 (GTP binding protein, 25kDa)	Cytoplasm	enzyme	Mm.1022	NM_009861	49.3698	66.2249	179.477	233.316
1436804_s_at	Scyl1	SCY1-like 1 (S. cerevisiae)			Mm.276063	NM_023912	137.659	581.556	489.555	311.801
1434284_at	Bdp1	B double prime 1, subunit of RNA polymerase III transcription initiation factor IIIB	Nucleus	transcription regulator	---	XM_127501 /// XM_619147	532.664	1151.66	1160.61	1285.46
1452209_at	Pkp4	plakophilin 4			Mm.260938	NM_026361	636.439	1219	1534.19	1622.89
1452031_at	Slc1A3	solute carrier family 1 (glial high affinity glutamate transporter), member 3	Plasma Membrane	transporter	Mm.204834	NM_148938	12.1976	56.3019	110.239	43.0888
1425066_a_at	Flj22405	chromosome 3 open reading frame 29			Mm.197816	NM_026849	176.348	353.127	432.892	456.881
1448773_at	Rpl11	ribosomal protein L11	Cytoplasm	other	Mm.311590	NM_025919 /// XM_125178 /// XM_286185	74.711	196.808	200.95	176.302
1430594_at	Rab11Fip1	RAB11 family interacting protein 1 (class I)	Cytoplasm	other	Mm.205335	XM_134088	21.4997	187.791	92.5857	62.8574
1428966_at	Mgc2560	family with sequence similarity 103, member A1			Mm.241472	NM_025997	296.446	693.324	603.464	880.569
1438505_s_at	Rnasen	ribonuclease III, nuclear			Mm.293142	NM_026799	1587.54	2956.86	3829.07	5033.62
1423823_at	C1Orf33	chromosome 1 open reading frame 33	Cytoplasm	other	Mm.27871	NM_023536	421.294	1024.68	800.255	1078.2
1417586_at	Timeless	timeless homolog (Drosophila)	Nucleus	other	Mm.6458	NM_011589	412.317	986.854	799.414	1093.26
1448884_at	Gtf2E2	general transcription factor IIE, polypeptide 2, beta 34kDa	Nucleus	transcription regulator	Mm.286104	NM_026584	1062.44	2348.55	2198.44	3213.08
1417044_at	Lcmt1	leucine carboxyl methyltransferase 1			Mm.260527	NM_025304	262.371	543.89	604.453	726.64
1448012_at	C76336	expressed sequence C76336			---	---	16.9607	63.4933	42.4872	60.8319
1433873_s_at	Pcnt2	pericentrin (kendrin)	Cytoplasm	other	Mm.251794	NM_008787	153.708	348.754	337.788	354.524
1435778_at	Ankrd11	ankyrin repeat domain 11			Mm.31567	XM_134514	701.008	1512.88	1495.98	1587.41
1438838_at	B230206F22Rik	RIKEN cDNA B230206F22 gene			---	---	37.5023	122.273	142.738	96.5364
1452916_at	Mll4	myeloid/lymphoid or mixed-lineage leukemia 4			---	NM_029274	145.369	308.89	341.456	439.688
1448762_at	Rad17	RAD17 homolog (S. pombe)	Nucleus	other	Mm.248489	NM_011233	499.448	1115.25	1035.72	1082.26
1427305_at	Piga	phosphatidylinositol glycan, class A (paroxysmal nocturnal hemoglobinuria)			Mm.3781	NM_011081	287.789	628.611	624.837	717.464
1424682_at	Mgc14560	ATP binding domain 1 family, member C			Mm.266328	NM_024216	342.266	790.881	745.132	741.97
1447838_x_at	Eml4	echinoderm microtubule associated protein like 4	Cytoplasm	other	Mm.295565	NM_199466	33.8145	88.9541	88.1424	89.6587
1417103_at	Ddt	D-dopachrome tautomerase	Cytoplasm	enzyme	Mm.298947	NM_010027	247.038	479.625	600.098	810.513
1440406_at	Gpatc3	G patch domain containing 3			Mm.40110	NM_172876	64.8811	168.742	159.191	154.192
1424418_at	Flj20551	hypothetical protein FLJ20551			Mm.236656	NM_144793	100.434	253.625	205.027	232.309
1425745_a_at	Tacc2	transforming, acidic coiled-coil containing protein 2	Nucleus	other	Mm.86322	NM_001004468 /// NM_021314 /// NM_206856	364.392	929.49	1443.91	786.824
1433777_at	L3Mbtl2	l(3)mbt-like 2 (Drosophila)	Nucleus	transcription regulator	Mm.280768	NM_145993	182.229	378.878	424.972	855.721
1423703_at	Ppan	peter pan homolog (Drosophila)	Nucleus	other	Mm.2930	NM_145610	440.716	1015.56	878.98	998.324
1456447_at	Rpl18	ribosomal protein L18	Cytoplasm	other	---	---	34.5667	92.3504	87.3197	113.81
1460373_a_at	C21Orf18	chromosome 21 open reading frame 18			Mm.10628	NM_145482	71.2506	148.684	185.231	354.503
1418841_s_at	Cdc2L1	cell division cycle 2-like 1 (PITSLRE proteins)	Nucleus	kinase	Mm.267410	NM_007661	498.612	1284.22	1193.99	1067.09
1425319_s_at	C6Orf151	chromosome 6 open reading frame 151			Mm.250783	NM_026382	401.882	952.009	850.896	863.064
1451163_at	Tinf2	TERF1 (TRF1)-interacting nuclear factor 2	Nucleus	other	Mm.280717	NM_145705	213.725	524.509	529.971	466.715
1453082_at	2310022L06Rik	RIKEN cDNA 2310022L06 gene			---	---	9.33913	49.716	39.6892	36.4906
1433565_at	Flj14936	PRP38 pre-mRNA processing factor 38 (yeast) domain containing A			Mm.157534	NM_172697	576.716	1107.22	1348.35	1809.04
1447905_x_at	Nup62	nucleoporin 62kDa	Nucleus	transporter	Mm.2565	NM_053074	2593.85	5552.61	5347.21	6394.96
1436582_at	Zdhhc15	zinc finger, DHHC-type containing 15			Mm.30574	NM_175358	12.9037	20.9646	67.094	43.7299
1420513_at	Efcab2	EF-hand calcium binding domain 2			Mm.252132	NM_026626	45.5732	124.148	99.8012	129.429
1435512_at	Ai836003	expressed sequence AI836003			Mm.54140	NM_177716	6.2493	28.6397	30.9107	43.7657
1421323_a_at	G3Bp2	Ras-GTPase activating protein SH3 domain-binding protein 2	Nucleus	enzyme	Mm.290530	NM_011816	1901.28	4362.98	3603.93	6749.98
1438429_at	2610319H10Rik	RIKEN cDNA 2610319H10 gene			---	---	171.46	426.079	322.594	578.231
1434570_at	Kiaa1553	KIAA1553			Mm.26897	NM_199028	552.414	1259.64	1076.89	3448.78
1449481_at	Slc25A13	solute carrier family 25, member 13 (citrin)			Mm.24513	NM_015829	209.629	510	396.633	666.255
1417742_a_at	Dmap1	DNA methyltransferase 1 associated protein 1	Nucleus	transcription regulator	Mm.29142	NM_023178	184.005	431.82	367.425	466.648
1439387_x_at	Loc348180	hypothetical protein LOC348180, isoform 1			Mm.334869	XM_134537	1263.68	2778.34	2512.81	3053.12
1417312_at	Dkk3	dickkopf homolog 3 (Xenopus laevis)	Extracellular Space	other	Mm.55143	NM_015814	4.73531	37.2581	70.1705	26.4818
1455657_at	2610207I05Rik	RIKEN cDNA 2610207I05 gene			---	NM_001031814	55.5848	190.287	161.328	132.165
1426910_at	Pawr	PRKC, apoptosis, WT1, regulator	Nucleus	transcription regulator	---	---	610.175	2295.03	2137.06	1284.81
1459861_s_at	Fbxl10	F-box and leucine-rich repeat protein 10			Mm.86406	NM_001003953 /// NM_001005866 /// NM_013910	1121.4	2940.13	2541.23	2345.35
1427539_a_at	Zwint (Hzwint-1)	ZW10 interactor	Nucleus	other	Mm.62876	NM_025635	1170.04	3178.34	3993.33	2446.17
1426213_at	Imp4	IMP4, U3 small nucleolar ribonucleoprotein, homolog (yeast)			Mm.291745	NM_178601	651.834	1442.66	1296.05	1797.83
1426381_at	Pprc1	peroxisome proliferative activated receptor, gamma, coactivator-related 1	Extracellular Space	other	Mm.2415	XM_358330 /// XM_359412	478.483	1033.45	984.666	1445.46
1428451_at	Lrrc47	leucine rich repeat containing 47	Unknown	other	Mm.268369	NM_201226	536.418	1117.62	1139.42	1342.81
1416559_at	Kiaa0409	KIAA0409			Mm.231400	NM_025897	422.269	1090.15	894.073	891.283
1435553_at	Pdzk3	PDZ domain containing 3			Mm.370978	XM_127956 /// XM_127972	4.45054	31.3035	28.0389	25.7344
1456641_at	1190007F08Rik	RIKEN cDNA 1190007F08 gene			Mm.260690	XM_489067	21.8122	74.0185	116.812	61.5644
1455673_at	Mgc90512	similar to hypothetical protein 9530023G02			Mm.332593	NM_175016	68.0843	176.267	137.702	266.315
1418242_at	Faf1	Fas (TNFRSF6) associated factor 1	Nucleus	other	Mm.318259	NM_007983	690.105	1521.15	1359.23	1732.52
1416709_a_at	Ngrn	neugrin, neurite outgrowth associated			Mm.21175	NM_031375	139.433	252.92	354.961	466.434
1450885_at	Dffa	DNA fragmentation factor, 45kDa, alpha polypeptide	Nucleus	enzyme	Mm.41433	NM_001025296 /// NM_010044	106.548	242.145	250.169	236.123
1420636_a_at	Dusp12	dual specificity phosphatase 12	Nucleus	phosphatase	Mm.34365	NM_023173	268.388	605.34	738.749	568.873
1426518_at	Tubgcp5	tubulin, gamma complex associated protein 5			Mm.284306	NM_146190	101.488	219.231	243.502	225.092
1424569_at	Ddx46	DEAD (Asp-Glu-Ala-Asp) box polypeptide 46			Mm.202725	NM_145975	198.38	422.573	425.935	598.058
1449581_at	Emid1	EMI domain containing 1			Mm.840	NM_080595	10.6343	27.9176	59.5359	38.3021
1437278_a_at	Uba2	SUMO-1 activating enzyme subunit 2	Cytoplasm	enzyme	Mm.27560	NM_016682	2200.97	4381.03	4693.49	6158.52
1428728_at	Ddx51	DEAD (Asp-Glu-Ala-Asp) box polypeptide 51			Mm.5267	NM_027156	219.042	509.997	421.964	507.283
1440972_at	Nsd1	nuclear receptor binding SET domain protein 1	Nucleus	transcription regulator	---	NM_008739	42.1975	111.898	94.1484	164.299
1450842_a_at	Cenpa	centromere protein A, 17kDa	Nucleus	other	Mm.290563	NM_007681	1174.11	2706.62	2145.37	2618.12
1428175_at	Mgc33214	hypothetical protein MGC33214			Mm.295063	NM_175187	80.6471	218.553	252.179	181.774
1450908_at	Eif4E	eukaryotic translation initiation factor 4E	Cytoplasm	translation regulator	Mm.3941	NM_007917	1858.91	4587.84	3689.84	3827.49
1427213_at	Pfkfb1	6-phosphofructo-2-kinase/fructose-2,6-biphosphatase 1	Cytoplasm	kinase	Mm.249131	NM_008824	103.095	324.785	361.263	227.625
1434543_a_at	1110025L05Rik	bolA-like 2 (E. coli)			Mm.358692	NM_175103	530.087	1171.33	1031.36	1691.64
1460672_at	2410002F23Rik	RIKEN cDNA 2410002F23 gene			Mm.274492	NM_025880	155.821	328.841	341.686	418.967
1424519_at	Gtpbp7	mitochondrial GTPase 1 homolog (S. cerevisiae)			Mm.296088	NM_199301	188.736	404.684	440.981	402.58
1438046_at	Flj10726	hypothetical protein FLJ10726			Mm.335149	NM_212449	107.059	303.987	297.389	235.353
1418119_at	Rbm8A	RNA binding motif protein 8A	Nucleus	other	Mm.261972	NM_025875	2455.33	5289.25	4780.66	6327.02
1424866_at	Usp43	ubiquitin specific peptidase 43			Mm.158885	NM_173754	8.83173	20.7321	59.7169	34.3862
1425037_at	Fgd4	FYVE, RhoGEF and PH domain containing 4			Mm.256131	NM_139232 /// NM_139233 /// NM_139234	21.8303	63.2066	58.6679	63.689
1444178_at	Loc433237	hypothetical gene supported by AK028012			Mm.103412	XM_484794	3.76645	23.8513	26.5101	24.0082
1426234_s_at	C4Orf16	chromosome 4 open reading frame 16			Mm.215471	NM_145964	782.75	3237.45	2319.31	1610.74
1437717_x_at	2610005L07Rik	RIKEN cDNA 2610005L07 gene			Mm.359054	XM_486329 /// XM_486359	406.531	903.417	785.332	921.368
1438376_s_at	Rfp	ret finger protein	Nucleus	transcription regulator	Mm.314056	NM_009054	1682.72	3395.17	3485.35	3709.93
1454841_at	4921511H13Rik	RIKEN cDNA 4921511H13 gene			---	XM_128377 /// XM_489612	126.533	299.898	247.592	408.633
1430066_at	C6Orf60	chromosome 6 open reading frame 60			Mm.130696	XM_125625	4.69201	24.4281	27.2121	90.4517
1434365_a_at	Flj10706	chromosome 1 open reading frame 112			Mm.275723	NM_201364	400.126	853.603	806.628	2179.53
1419553_a_at	Rabggtb	Rab geranylgeranyltransferase, beta subunit	Cytoplasm	enzyme	Mm.277831	NM_011231	1275.26	1944.98	3272.33	2965.05
1439964_at	Loc124491	LOC124491			Mm.345350	NM_025781	106.505	184.218	281.213	450.404
1430075_at	Sf3B3	splicing factor 3b, subunit 3, 130kDa	Nucleus	other	Mm.236123	NM_133953	102.795	232.744	241.22	225.084
1457626_at	D3Wsu106E	DNA segment, Chr 3, Wayne State University 106, expressed			---	---	9.57354	48.5575	41.8882	35.6822
1428927_at	Shq1	SHQ1 homolog (S. cerevisiae)			Mm.256022	NM_181590	141.235	320.498	299.864	302.972
1437850_a_at	Znf9	zinc finger protein 9 (a cellular retroviral nucleic acid binding protein)	Nucleus	transcription regulator	Mm.290251	NM_013493	1078.54	2296.13	2376.14	2205.53
1452314_at	Kif11	kinesin family member 11	Nucleus	other	Mm.42203	NM_010615	273.704	586.231	556.645	674.304
1417200_at	C1Orf37	chromosome 1 open reading frame 37			Mm.379087	NM_020588	717.577	1493.15	1448.44	1632.8
1418026_at	Exo1	exonuclease 1	Nucleus	enzyme	Mm.283046	NM_012012	313.516	693.738	609.507	1024.16
1422737_at	Ncoa3	nuclear receptor coactivator 3	Nucleus	transcription regulator	Mm.1011	NM_008679	191.197	445.706	360.934	414.382
1459104_at	Bub3	BUB3 budding uninhibited by benzimidazoles 3 homolog (yeast)	Nucleus	other	Mm.927	NM_009774	24.9874	79.5357	69.6208	66.7867
1424460_s_at	Flj12443	acyltransferase like 2	Unknown	other	Mm.284649	NM_145376	572.996	1464	1652.2	1175.89
1424143_a_at	Cdt1	DNA replication factor	Nucleus	other	Mm.21873	NM_026014	2585.9	5600.33	4898.31	5270.63
1453197_at	Med25	mediator of RNA polymerase II transcription, subunit 25 homolog (yeast)	Nucleus	other	Mm.157778	NM_029365	176.229	393.877	351.634	543.305
1448799_s_at	Mrps12	mitochondrial ribosomal protein S12			Mm.358650	NM_011885	276.398	610.758	540.079	628.678
1460195_at	Mrps11	mitochondrial ribosomal protein S11			Mm.297033	NM_026498	85.1634	199.58	177.392	190.201
1426266_s_at	Arch	zinc finger and BTB domain containing 8 opposite strand			Mm.36575	NM_025970	138.135	329.135	262.135	423.764
1428673_at	Sympk	symplekin	Cytoplasm	other	Mm.130902	XM_485873	39.9073	102.477	92.4419	96.8781
1441967_at	Flj34283	Parkinson disease 7 domain containing 1			Mm.290953	NM_172116	30.1708	83.4791	81.8726	77.1721
1419377_at	Med9	mediator of RNA polymerase II transcription, subunit 9 homolog (yeast)			---	---	77.9615	252.952	197.597	173.738
1423616_at	Tarbp2	Tar (HIV-1) RNA binding protein 2			Mm.291485	NM_009319	283.851	505.285	673.989	637.707
1417431_a_at	Sphk2	sphingosine kinase 2	Cytoplasm	kinase	Mm.24222	NM_020011 /// NM_203280	22.1433	71.0849	50.7036	65.0604
1428315_at	Ebna1Bp2	EBNA1 binding protein 2	Nucleus	other	Mm.29906	NM_026932	865.113	1876.56	1649.18	2783.78
1423195_at	Hiat1	hippocampus abundant transcript 1			Mm.280077	NM_008246	460.076	962.46	1101.11	945.002
1428853_at	Ptch	patched homolog (Drosophila)	Plasma Membrane	transmembrane receptor	Mm.228798	NM_008957	373.437	813.3	726.83	2361
1424081_at	Pcgf6	polycomb group ring finger 6	Nucleus	transcription regulator	Mm.35413	NM_027654	414.839	847.865	859.195	1771.27
1420730_a_at	Tcp11	t-complex 11 (mouse)			Mm.29758	NM_013687	8.95545	30.3695	38.0746	49.8582
1460456_at	2010316F05Rik	RIKEN cDNA 2010316F05 gene			Mm.251087	NM_026465	151.3	437.587	375.451	321.314
1436645_a_at	Cnot4	CCR4-NOT transcription complex, subunit 4			Mm.214525	NM_016877	414.567	909.383	851.508	851.95
1424104_at	P29	SYF2 homolog, RNA splicing factor (S. cerevisiae)	Nucleus	other	Mm.29989	NM_026780	378.831	754.317	805.411	839.567
1416944_a_at	Tlk2	tousled-like kinase 2	Cytoplasm	kinase	Mm.126976	NM_011903	382.21	757.278	822.06	786.58
1421914_s_at	Mrpl19	mitochondrial ribosomal protein L19			Mm.276293	NM_026490	465.935	1165.17	939.742	954.724
1436040_at	2310005L22Rik	RIKEN cDNA 2310005L22 gene			---	---	129.472	276.16	277.076	375.023
1424059_at	Suv420H2	suppressor of variegation 4-20 homolog 2 (Drosophila)			Mm.247844	NM_146177	55.6834	121.883	134.239	209.824
1427116_at	Kiaa0339	KIAA0339 gene product			Mm.10098	---	93.7031	156.426	252.591	267.744
1416505_at	Nr4A1	nuclear receptor subfamily 4, group A, member 1			Mm.119	NM_010444	59.0319	167.408	183.451	134.71
1460410_at	Flj35725	hypothetical protein FLJ35725			Mm.98522	NM_030208	44.8271	101.325	110.979	121.793
1417004_at	Tsg101	tumor susceptibility gene 101	Nucleus	transcription regulator	Mm.379033	NM_021884	422.119	917.805	810.717	931.305
1456912_at	Loc51058	zinc finger protein 691			Mm.169620	NM_183140	25.928	109.239	108.049	68.1355
1422457_s_at	Sumo3	SMT3 suppressor of mif two 3 homolog 3 (yeast)	Nucleus	other	Mm.24433	NM_019929	1626.42	3094.95	3468.68	3885.72
1416606_s_at	Nola2	nucleolar protein family A, member 2 (H/ACA small nucleolar RNPs)			Mm.28203	NM_026631	2944.86	6229.09	5623.91	7583.37
1451251_at	Appbp2	amyloid beta precursor protein (cytoplasmic tail) binding protein 2	Cytoplasm	other	Mm.271997	NM_025825	460.723	1272.52	1235.1	940.086
1438049_at	A430108E01Rik	RIKEN cDNA A430108E01 gene			---	---	145.29	341.284	273.487	416.968
1425718_a_at	Ivns1Abp	influenza virus NS1A binding protein			Mm.33764	NM_028582 /// NM_054102	1432.32	2804.81	2967.8	3872.91
1428133_at	Snip1	Smad nuclear interacting protein 1			Mm.22548	NM_175246	220.366	466.223	447.49	479.176

## Sheet: Table 3 MAPC MSC
Table 3. Genes expressed in MAPC and MSC at least two fold higher than ESC
Affy ID	Gene Symbol	Gene name	Cellular location	Family	UniGene ID	RefSeq Transcript ID	MSC	MAPC- 1	MAPC-2	ESC
1448162_at	Vcam1	vascular cell adhesion molecule 1	Plasma Membrane	other	Mm.76649	NM_011693	1266.27	2720.77	1138.31	9.67195
1456483_at	Zfp9	zinc finger protein 9		transcription regulator	Mm.106970	NM_011763	486.403	687.897	635.039	6.9665
1429987_at	Kiaa1199	KIAA1199			Mm.160389	NM_030728	1166.7	628.824	474.325	9.8543
1418538_at	Kdelr3	KDEL (Lys-Asp-Glu-Leu) endoplasmic reticulum protein retention receptor 3			Mm.298199	NM_134090	1797.4	5055.09	4572.12	55.4558
1434369_a_at	Cryab	crystallin, alpha B	Nucleus	other	Mm.178	NM_009964	3241.17	6168.88	5035.83	146.876
1417272_at	Loc92689	hypothetical protein BC001096			Mm.258545	NM_026667	1400.3	1095.76	1001.4	49.5709
1423635_at	Bmp2	bone morphogenetic protein 2	Extracellular Space	growth factor	Mm.103205	NM_007553	386.495	2023.68	1714.6	13.4391
1433670_at	Emp2	epithelial membrane protein 2	Plasma Membrane	other	Mm.246009	NM_007929	1656.43	847.803	783.077	37.2581
1424524_at	Flj11259	hypothetical protein FLJ11259			Mm.35450	NM_027878	488.291	1808.92	2094.86	19.5011
1438936_s_at	Ang	angiogenin, ribonuclease, RNase A family, 5			---	NM_007447	530.609	569.755	788.626	21.9862
1434129_s_at	Lhfpl2	lipoma HMGIC fusion partner-like 2			Mm.316553	NM_172589	754.26	920.217	1019.06	35.6581
1418455_at	Copz2	coatomer protein complex, subunit zeta 2	Cytoplasm	transporter	Mm.22144	NM_019877	1429.31	670.828	328.238	21.5519
1434314_s_at	Rab11Fip5	RAB11 family interacting protein 5 (class I)	Cytoplasm	other	Mm.220334	NM_001003955 /// NM_177466	1671	1735.38	1309.65	83.1033
1452094_at	P4Ha1	procollagen-proline, 2-oxoglutarate 4-dioxygenase (proline 4-hydroxylase), alpha polypeptide I	Cytoplasm	enzyme	Mm.2212	NM_011030	2170.12	3618.6	3434.6	126.897
1452445_at	Slc41A2	solute carrier family 41, member 2			Mm.67073	NM_177388	407.92	328.604	175.208	8.25499
1418379_s_at	Gpr124	G protein-coupled receptor 124			Mm.87046	NM_054044	152.301	133.853	152.831	1.41712
1460287_at	Timp2	TIMP metallopeptidase inhibitor 2	Extracellular Space	other	Mm.206505	NM_011594	5783.75	4728.85	2521.25	245.107
1452366_at	Chgn	chondroitin beta1,4 N-acetylgalactosaminyltransferase	Unknown	enzyme	Mm.334569	NM_172753	212.313	273.806	243.036	7.48368
1416592_at	Glrx	glutaredoxin (thioltransferase)	Cytoplasm	enzyme	Mm.25844	NM_053108	576.713	413.208	464.576	25.7309
1456312_x_at	Gsn	gelsolin (amyloidosis, Finnish type)	Extracellular Space	other	Mm.21109	NM_146120	5662.86	2916.16	4258.44	284.839
1456733_x_at	Serpinh1	serpin peptidase inhibitor, clade H (heat shock protein 47), member 1, (collagen binding protein 1)	Extracellular Space	other	Mm.22708	NM_009825	3354.97	6998.47	6777.91	279.147
1424376_at	Cdc42Ep1	CDC42 effector protein (Rho GTPase binding) 1	Extracellular Space	other	Mm.307488	NM_027219	311.296	394.735	289.014	18.6956
1420688_a_at	Sgce	sarcoglycan, epsilon	Plasma Membrane	other	Mm.8739	NM_011360	1404.17	1273.25	1562.33	112.855
1449632_s_at	Fkbp10	FK506 binding protein 10, 65 kDa			Mm.3894	NM_010221	2676.28	2096.96	1004.52	127.173
1416805_at	Dkfzp434L142	hypothetical protein DKFZp434L142			Mm.331088	NM_133187	818.917	321.495	1096.75	54.0942
1417149_at	P4Ha2	procollagen-proline, 2-oxoglutarate 4-dioxygenase (proline 4-hydroxylase), alpha polypeptide II	Cytoplasm	enzyme	Mm.3705	NM_011031	1249.28	5920.43	4543.62	102.294
1437132_x_at	Nedd9	neural precursor cell expressed, developmentally down-regulated 9	Nucleus	other	Mm.288980	NM_017464	440.662	232.722	472.639	23.2652
1455249_at	Slc36A4	solute carrier family 36 (proton/amino acid symporter), member 4			Mm.138815	NM_172289	289.692	442.286	335.114	17.8924
1426397_at	Tgfbr2	transforming growth factor, beta receptor II (70/80kDa)	Plasma Membrane	kinase	Mm.172346	NM_009371 /// NM_029575	2315.46	851.305	996.262	75.3387
1426534_a_at	Arfgap3	ADP-ribosylation factor GTPase activating protein 3	Cytoplasm	transporter	Mm.258910	NM_025445	625.345	649.419	663.897	48.9624
1419091_a_at	Anxa2	annexin A2	Plasma Membrane	other	Mm.238343	NM_007585	9985.68	6359.6	6040.72	570.334
1419455_at	Il10Rb	interleukin 10 receptor, beta			Mm.4154	NM_008349	227.092	223.506	309.875	13.2286
1433833_at	Fndc3B	fibronectin type III domain containing 3B			Mm.38832	NM_173182	4932.94	4765.53	4663.05	451.808
1439407_x_at	Tagln2	transgelin 2	Cytoplasm	other	Mm.271711	NM_178598	3160.07	4999.57	5352.65	300.28
1422510_at	Ctdspl	CTD (carboxy-terminal domain, RNA polymerase II, polypeptide A) small phosphatase-like	Nucleus	other	Mm.47093	NM_133710	661.695	846.947	674.805	57.014
1426672_at	Flj10375	transmembrane protein 16K			Mm.87676	NM_133979	393.232	313.658	339.003	24.488
1429065_at	Ikip	IKK interacting protein			---	NM_026166 /// NM_027078	737.052	630.974	938.068	66.0592
1419814_s_at	S100A1	S100 calcium binding protein A1	Cytoplasm	other	Mm.24662	NM_011309	826.91	254.814	498.957	29.9713
1436614_at	Ai843639	expressed sequence AI843639			---	---	626.947	710.495	348.86	45.8598
1435346_at	Flj23518	hypothetical protein FLJ23518			Mm.290620	NM_025534	402.162	199.031	263.445	15.5894
1450350_a_at	Jdp2	jun dimerization protein 2	Nucleus	transcription regulator	Mm.103560	NM_030887	703.971	572.484	425.298	43.1515
1454795_at	Cobll1	COBL-like 1			Mm.34159	NM_177025	793.323	1144.56	1666.37	74.2732
1443698_at	Fbxo39	F-box protein 39			Mm.291131	XM_282966	282.255	223.821	344.724	21.3976
1439018_at	Kiaa1727	KIAA1727 protein			---	---	530.528	477.559	434.278	39.6327
1416589_at	Sparc	secreted protein, acidic, cysteine-rich (osteonectin)	Extracellular Space	other	Mm.291442	NM_009242	6555.76	9095.11	8721.91	677.718
1452381_at	Creb3L2	cAMP responsive element binding protein 3-like 2			Mm.169929	NM_178661	342.402	1266.01	1636.73	28.2189
1419184_a_at	Fhl2	four and a half LIM domains 2	Nucleus	other	Mm.6799	NM_010212	1322.27	622.007	761.424	65.4397
1416039_x_at	Cyr61	cysteine-rich, angiogenic inducer, 61	Extracellular Space	other	Mm.1231	NM_010516	3640.97	1898.33	5842.06	384.74
1455288_at	Sc65	synaptonemal complex protein SC65			Mm.4940	NM_176830	646.986	863.686	429.118	62.4563
1435644_at	G431001E03Rik	RIKEN cDNA G431001E03 gene			Mm.227616	NM_177364	605.64	983.813	1113.95	59.3956
1426866_at	D4St1	dermatan 4 sulfotransferase 1			Mm.278349	NM_028117	1062.09	534.419	479.247	48.8261
1427017_at	Satb2	SATB family member 2			Mm.145599	NM_139146	587.811	522.275	256.191	36.1781
1450429_at	Capn6	calpain 6	Cytoplasm	peptidase	Mm.30290	NM_007603	248.134	1161.38	630.635	20.5728
1420664_s_at	Procr	protein C receptor, endothelial (EPCR)	Plasma Membrane	other	Mm.3243	NM_011171	601.425	989.663	1528.58	62.5922
1438001_x_at	C5Orf18	chromosome 5 open reading frame 18			Mm.280075	NM_007874	4011.29	4400.04	4142.05	465.249
1417493_at	Pcgf4	polycomb group ring finger 4	Nucleus	other	Mm.289584	NM_007552	2331.13	1678.43	1338.65	170.537
1421223_a_at	Anxa4	annexin A4	Plasma Membrane	other	Mm.259702	NM_013471	2965.28	1168.86	2284.66	197.124
1429637_at	2210419I08Rik	RIKEN cDNA 2210419I08 gene			---	---	339.469	81.0138	455.867	24.0916
1422603_at	Rnase4	ribonuclease, RNase A family, 4			Mm.202665	NM_021472 /// NM_201239	1186.88	421.747	585.322	52.6086
1451112_s_at	Dap	death-associated protein			Mm.222867	NM_146057	6473.17	3101.88	2626.46	343.645
1433795_at	Tgfbr3	transforming growth factor, beta receptor III (betaglycan, 300kDa)	Plasma Membrane	kinase	Mm.200775	NM_011578	1044.99	524.853	595.968	61.2484
1425567_a_at	Anxa5	annexin A5	Plasma Membrane	other	Mm.1620	NM_009673	6536.48	4307.02	4450.87	539.519
1434378_a_at	Mxd4	MAX dimerization protein 4	Nucleus	transcription regulator	Mm.259260	NM_010753	514.626	80.8881	247.354	12.6706
1427442_a_at	App	amyloid beta (A4) precursor protein (peptidase nexin-II, Alzheimer disease)	Plasma Membrane	other	Mm.277585	NM_007471	5605.57	3387.67	4268.45	474.906
1427318_s_at	Dysf	dysferlin, limb girdle muscular dystrophy 2B (autosomal recessive)	Plasma Membrane	other	Mm.220982	NM_021469 /// XM_283556	930.611	344.709	357.067	36.4326
1437409_s_at	Gpr126	G protein-coupled receptor 126	Plasma Membrane	G-protein coupled receptor	---	NM_001002268	286.663	126.885	272.733	17.8337
1450992_a_at	Meis1	Meis1, myeloid ecotropic viral integration site 1 homolog (mouse)	Nucleus	transcription regulator	Mm.356578	NM_010789	184.198	384.994	207.246	15.847
1435454_a_at	Pric285	peroxisomal proliferator-activated receptor A interacting complex 285			Mm.315872	XM_485132	244.45	355.799	136.139	24.3544
1426434_at	Tmem43	transmembrane protein 43			Mm.38801	NM_028766	1863.25	790.598	777.314	96.0184
1431375_s_at	Parva	parvin, alpha	Cytoplasm	other	Mm.143763	NM_020606	643.168	415.519	376.209	44.93
1426569_a_at	Frk	fyn-related kinase	Nucleus	kinase	Mm.332432	NM_010237	132.237	109.815	193.123	9.79003
1433754_at	Mbnl2	muscleblind-like 2 (Drosophila)			Mm.238266	NM_175341 /// NM_207515	2788.01	2510.33	2351.05	319.306
1449221_a_at	Rrbp1	ribosome binding protein 1 homolog 180kDa (dog)			Mm.13705	XM_622097	3088.24	2665.32	2241.41	323.5
1448645_at	Msl3L1	male-specific lethal 3-like 1 (Drosophila)			Mm.24248	NM_010832	1207.81	6419.06	4169.25	156.877
1418172_at	Hebp1	heme binding protein 1			Mm.378937	NM_013546	192.21	804.704	740.485	18.4465
1416108_a_at	Tmed3	transmembrane emp24 protein transport domain containing 3			Mm.27606	NM_025360	1494.68	860.606	601.286	93.5342
1417291_at	Tnfrsf1A	tumor necrosis factor receptor superfamily, member 1A	Plasma Membrane	transmembrane receptor	Mm.1258	NM_011609	1238.56	820.108	840.94	108.337
1416159_at	Nr2F2	nuclear receptor subfamily 2, group F, member 2	Nucleus	ligand-dependent nuclear receptor	Mm.158143	NM_009697 /// NM_183261	191.391	137.888	80.6846	7.31443
1419509_a_at	Nagk	N-acetylglucosamine kinase	Cytoplasm	kinase	Mm.190650	NM_019542	1523.98	746.181	612.193	87.7095
1448316_at	Cklfsf3	CKLF-like MARVEL transmembrane domain containing 3	Extracellular Space	cytokine	Mm.29658	NM_024217	337.721	207.344	283.993	26.8262
1424354_at	Flj11000	hypothetical protein FLJ11000			Mm.248440	NM_197986	156.025	112.642	132.392	9.4227
1418128_at	Adcy6	adenylate cyclase 6	Plasma Membrane	enzyme	Mm.157091	NM_007405	404.309	325.264	334.513	38.9151
1433481_at	Fkbp14	FK506 binding protein 14, 22 kDa			Mm.274693	NM_153573	930.295	830.484	508.688	88.5287
1418736_at	B3Galt3	UDP-Gal:betaGlcNAc beta 1,3-galactosyltransferase, polypeptide 3	Cytoplasm	enzyme	Mm.153710	NM_020026	496.058	925.952	1015.9	64.4088
1428861_at	Doc1	downregulated in ovarian cancer 1	Nucleus	other	Mm.328360	XM_484551 /// XM_489572	624.847	257.658	385.555	40.055
1434361_at	Sh3Px3	SH3 and PX domain containing 3			Mm.191459	NM_175483	300.237	560.182	345.232	37.7183
1416656_at	Clic1	chloride intracellular channel 1	Nucleus	ion channel	Mm.29524	NM_033444	1941.9	1704.6	1873.48	264.919
1433539_at	Commd3	COMM domain containing 3	Unknown	other	Mm.249586	NM_147778	744.704	401.61	492.342	61.8806
1421654_a_at	Lmna	lamin A/C	Nucleus	other	Mm.243014	NM_001002011 /// NM_019390	5525.14	2222.66	1584.2	293.013
1420911_a_at	Mfge8	milk fat globule-EGF factor 8 protein	Extracellular Space	other	Mm.1451	NM_008594	3101.98	2822.87	3141.47	463.814
1422706_at	Tmepai	transmembrane, prostate androgen induced RNA	Plasma Membrane	other	Mm.73682	NM_022995	2022.08	1250.5	1285.13	193.335
1428617_at	Hcfc2	host cell factor C2			Mm.127405	XM_483931	592.64	650.542	636.982	86.9112
1448867_at	Tmem9B	TMEM9 domain family, member B			Mm.240668	NM_020050	768.823	1081.64	1018.31	116.594
1423948_at	Bag2	BCL2-associated athanogene 2	Cytoplasm	other	Mm.247037	NM_145392	1019	1290	1522.23	157.249
1416953_at	Ctgf	connective tissue growth factor	Extracellular Space	growth factor	Mm.1810	NM_010217	8103.29	9284.48	8986.71	1310.11
1416808_at	Nid	nidogen 1	Extracellular Space	other	Mm.4691	NM_010917	1671.08	3869.62	2093.02	264.156
1430307_a_at	Me1	malic enzyme 1, NADP(+)-dependent, cytosolic	Cytoplasm	enzyme	Mm.148155	NM_008615	1364.17	1847.79	1963.9	215.251
1460330_at	Anxa3	annexin A3	Cytoplasm	enzyme	Mm.7214	NM_013470	5360.08	2331.8	2784.77	410.96
1434348_at	Fez2	fasciculation and elongation protein zeta 2 (zygin II)	Cytoplasm	other	Mm.236835	NM_199448	972.222	1032.27	884.941	149.33
1425068_a_at	Tex264	testis expressed sequence 264			Mm.22266	NM_011573	827.791	1117.28	1277.08	128.304
1455493_at	Syne1	spectrin repeat containing, nuclear envelope 1			Mm.331626	NM_022027 /// NM_153399	189.663	466.923	243.748	23.3152
1415870_at	Calu	calumenin	Cytoplasm	other	Mm.248254	NM_007594 /// NM_184053	6113.01	6620.7	6477.87	1015.17
1416122_at	Ccnd2	cyclin D2	Nucleus	other	Mm.333406	NM_009829	4133.48	2050.85	1400.09	285.461
1449043_at	Naga	N-acetylgalactosaminidase, alpha-	Cytoplasm	enzyme	Mm.20325	NM_008669	448.019	174.21	240.565	27.292
1452059_at	Slc35F5	solute carrier family 35, member F5			Mm.28654	NM_028787	763.325	1027.75	1131.26	121.935
1419979_s_at	Creb3	cAMP responsive element binding protein 3	Nucleus	transcription regulator	Mm.12407	NM_013497	1955.87	2312.17	2278.79	326.03
1430526_a_at	Smarca2	SWI/SNF related, matrix associated, actin dependent regulator of chromatin, subfamily a, member 2	Nucleus	transcription regulator	Mm.313303	NM_011416 /// NM_026003	441.82	324.241	510.691	63.3028
1456524_at	Nrg1	neuregulin 1	Extracellular Space	growth factor	Mm.153432	XM_620642	165.384	143.86	194.051	20.2578
1424683_at	Flj20152	hypothetical protein FLJ20152			Mm.25311	NM_001034851 /// NM_025459	863.143	3801.3	4410.61	139.622
1451207_at	Cbara1	calcium binding atopy-related autoantigen 1			Mm.27199	NM_144822	618.294	443.058	452.529	69.2752
1428154_s_at	Ppapdc1B	phosphatidic acid phosphatase type 2 domain containing 1B			Mm.217337	XM_134059	464.374	794.582	666.937	72.3137
1428663_at	5133401H06Rik	RIKEN cDNA 5133401H06 gene			---	---	211.464	438.279	196.238	28.8816
1418136_at	Tgfb1I1	transforming growth factor beta 1 induced transcript 1	Nucleus	transcription regulator	Mm.3248	NM_009365	536.812	383.623	292.109	50.9538
1454991_at	Slc7A1	solute carrier family 7 (cationic amino acid transporter, y+ system), member 1	Plasma Membrane	transporter	Mm.275489	NM_007513	4175.52	5733.42	6616.59	721.43
1427256_at	Cspg2	chondroitin sulfate proteoglycan 2 (versican)	Extracellular Space	other	Mm.158700	XM_488510	1484.91	1788.27	1055.1	240.815
1460550_at	Mtmr11	myotubularin related protein 11			Mm.268536	NM_181409	181.672	192.693	309.293	23.9326
1420565_at	Hoxa1	homeobox A1		transcription regulator	Mm.197	NM_010449	314.75	751.662	531.233	47.3325
1423702_at	H1F0	H1 histone family, member 0	Nucleus	other	Mm.24350	NM_008197	2495.21	1744.47	2046.77	328.279
1418411_at	Fbxl8	F-box and leucine-rich repeat protein 8			Mm.334764	NM_015821	94.1607	71.8355	70.1101	4.61415
1420624_a_at	Vamp8	vesicle-associated membrane protein 8 (endobrevin)	Plasma Membrane	other	Mm.1838	NM_016794	932.969	1083.09	1401.52	158.422
1460466_at	C14Orf24	chromosome 14 open reading frame 24			Mm.379223	NM_028527	257.931	217.751	474.374	38.3829
1437360_at	Pcdh19	protocadherin 19			Mm.39738	XM_205287	801.719	232.438	264.446	37.0048
1425525_a_at	P2Rx4	purinergic receptor P2X, ligand-gated ion channel, 4			Mm.290884	NM_011026	839.922	258.784	390.128	50.8055
1416503_at	Lxn	latexin	Unknown	other	Mm.2632	NM_016753	1371.36	1574.86	1388.61	241.947
1439794_at	Ntn4	netrin 4			Mm.291158	NM_021320	141.806	34.1654	151.746	8.98287
1454708_at	Ablim1	actin binding LIM protein 1			Mm.217161	NM_178688	186.19	278.508	439.494	26.2328
1416803_at	Fkbp7	FK506 binding protein 7			Mm.24720	NM_010222	798.232	342.462	252.873	47.0946
1448548_at	Tulp4	tubby like protein 4	Cytoplasm	transcription regulator	Mm.28251	NM_054040	2435.8	1673.84	1984.98	331.061
1417287_at	Hm13	histocompatibility (minor) 13			Mm.277327	NM_010376	1159.57	790.528	660.567	127.633
1453091_s_at	Letmd1	LETM1 domain containing 1	Plasma Membrane	other	Mm.275272	NM_134093	210.021	178.775	197.117	27.1454
1449947_s_at	Atbf1	AT-binding transcription factor 1	Nucleus	transcription regulator	Mm.196564	NM_007496	605.475	964.288	729.179	105.842
1419688_at	Gpc6	glypican 6			Mm.234129	NM_011821	209.203	288.913	145.173	31.512
1416683_at	Plxnb2	plexin B2			Mm.267514	XM_484491	1740.64	1151.19	1218.88	216.239
1417818_at	Wwtr1	WW domain containing transcription regulator 1			Mm.227202	NM_133784	1463.61	1212.47	1433.73	245.076
1422541_at	Ptprm	protein tyrosine phosphatase, receptor type, M	Plasma Membrane	phosphatase	Mm.311809	NM_008984	209.646	151.038	224.616	28.001
1454678_s_at	Aer61	AER61 glycosyltransferase			Mm.251789	NM_175313	493.816	639.485	724.433	87.7518
1420711_a_at	Pxmp3	peroxisomal membrane protein 3, 35kDa (Zellweger syndrome)			Mm.132336	NM_008994	1047.32	810.817	657.961	134.433
1433488_x_at	Gns	glucosamine (N-acetyl)-6-sulfatase (Sanfilippo disease IIID)	Cytoplasm	enzyme	Mm.207683	NM_029364	4695.1	3775.89	3741.47	728.024
1448460_at	Acvr1	activin A receptor, type I	Plasma Membrane	kinase	Mm.689	NM_007394	942.03	794.403	491.849	117.957
1417435_at	Large	like-glycosyltransferase	Cytoplasm	enzyme	Mm.324371	NM_010687	768.976	830.042	954.787	142.681
1455056_at	Lmo7	LIM domain 7	Cytoplasm	other	Mm.218981	XM_354836	923.321	834.255	891.678	161.549
1437113_s_at	Pld1	phospholipase D1, phophatidylcholine-specific	Cytoplasm	enzyme	Mm.212039	NM_008875	168.73	223.628	173.386	25.2821
1429027_at	0610007N19Rik	RIKEN cDNA 0610007N19 gene			---	XM_622198	219.527	252.427	246.942	35.3152
1420992_at	Ankrd1	ankyrin repeat domain 1 (cardiac muscle)	Cytoplasm	transcription regulator	Mm.10279	NM_013468	242.289	372.212	652.585	40.1114
1438731_at	Sgsh	N-sulfoglucosamine sulfohydrolase (sulfamidase)	Cytoplasm	enzyme	---	---	124.056	114.644	57.1217	9.08791
1449183_at	Comt	catechol-O-methyltransferase	Cytoplasm	enzyme	Mm.100940	NM_007744	1232.88	494.452	362.742	77.3361
1424671_at	Plekhf1	pleckstrin homology domain containing, family F (with FYVE domain) member 1			Mm.333798	NM_024413	1086.26	1490.26	1270.43	208.3
1435745_at	C22Orf9	chromosome 22 open reading frame 9			Mm.323925	XM_128281	702.665	418.956	383.511	72.2395
1436365_at	Zbtb36	zinc finger and BTB domain containing 36			Mm.159332	NM_145356	78.5461	62.8538	55.0493	3.79421
1457632_s_at	Meis2	Meis1, myeloid ecotropic viral integration site 1 homolog 2 (mouse)			Mm.247566	NM_010825	689.875	354.907	62.7029	33.7777
1455009_at	Cpd	carboxypeptidase D	Extracellular Space	peptidase	Mm.276736	NM_007754	926.885	959.226	893.322	177.766
1453071_s_at	Kdelc2	KDEL (Lys-Asp-Glu-Leu) containing 2			Mm.260766	NM_212445	504.499	374.018	324.004	62.2123
1417079_s_at	Lgals2	lectin, galactoside-binding, soluble, 2 (galectin 2)	Cytoplasm	other	Mm.379288	NM_025622	91.1559	26.2691	128.423	7.58634
1419061_at	Rhod	ras homolog gene family, member D	Cytoplasm	enzyme	Mm.27701	NM_007485	363.155	271.48	231.612	42.7066
1435468_at	Mgc4655	hypothetical protein MGC4655			Mm.27186	NM_178879	216.819	113.045	70.8949	10.5728
1436379_at	Torc3	CREB regulated transcription coactivator 3			Mm.322881	NM_173863	157.346	257.694	300.86	23.8843
1460208_at	Fbn1	fibrillin 1 (Marfan syndrome)	Extracellular Space	other	Mm.271644	NM_007993	1263.31	151.724	481.257	56.1652
1424169_at	Tax1Bp3	Tax1 (human T-cell leukemia virus type I) binding protein 3	Nucleus	transcription regulator	Mm.371656	NM_029564	1798.24	3013.15	1836.4	357.737
1428450_at	Mgc61550	chromosome 15 open reading frame 38			Mm.34266	NM_027420	303.116	209.8	71.3697	20.8065
1455019_x_at	Ckap4	cytoskeleton-associated protein 4	Cytoplasm	other	Mm.334999	NM_175451	3169	4703.5	4544.13	643.524
1428603_at	Glcci1	glucocorticoid induced transcript 1	Unknown	other	Mm.210787	NM_133236 /// NM_178072	620.983	477.478	407.263	83.1442
1416513_at	Lamb2	laminin, beta 2 (laminin S)	Extracellular Space	enzyme	Mm.289706	NM_008483	198.98	250.699	158.702	32.9984
1450945_at	Prkca	protein kinase C, alpha	Cytoplasm	kinase	Mm.222178	NM_011101	340.145	101.638	77.9896	10.5852
1455398_at	Lrrc8C	leucine rich repeat containing 8 family, member C	Cytoplasm	other	Mm.319847	NM_133897	559.203	510.317	928.366	108.047
1422864_at	Runx1	runt-related transcription factor 1 (acute myeloid leukemia 1; aml1 oncogene)	Nucleus	transcription regulator	Mm.4081	NM_009821	176.152	70.257	108.356	10.5958
1418355_at	Nucb2	nucleobindin 2	Nucleus	other	Mm.9901	NM_016773	463.582	552.055	270.724	77.8101
1418843_at	Slc30A4	solute carrier family 30 (zinc transporter), member 4			Mm.27801	NM_011774	3822.32	897.36	828.285	173.214
1428540_at	Kiaa0738	KIAA0738 gene product			Mm.24652	NM_029930	203.892	307.177	349.526	35.0146
1417090_at	Rcn1	reticulocalbin 1, EF-hand calcium binding domain	Cytoplasm	other	Mm.4876	NM_009037	1863.14	3421.91	3680.91	385.767
1418946_at	St3Gal1	ST3 beta-galactoside alpha-2,3-sialyltransferase 1	Cytoplasm	enzyme	Mm.371457	NM_009177	63.2398	112.6	106.944	5.4175
1415975_at	Carhsp1	calcium regulated heat stable protein 1, 24kDa	Cytoplasm	other	Mm.142095	NM_025821	1436.99	1819.98	1861.34	297.572
1436101_at	Rnf24	ring finger protein 24			Mm.101264	NM_178607	377.36	859.855	737.196	72.2787
1433699_at	Tnfaip3	tumor necrosis factor, alpha-induced protein 3	Nucleus	other	Mm.116683	NM_009397	358.217	327.623	268.37	55.7355
1416498_at	Ppic	peptidylprolyl isomerase C (cyclophilin C)	Cytoplasm	enzyme	Mm.4587	NM_008908	4457.14	2376.66	983.478	353.7
1455164_at	Cdgap	Cdc42 GTPase-activating protein	Cytoplasm	other	Mm.268397	NM_020260	442.85	160.472	118.605	22.151
1418758_a_at	Pscd3	pleckstrin homology, Sec7 and coiled-coil domains 3	Cytoplasm	other	Mm.281003	NM_011182	1198.27	828.92	1535.22	248.025
1452163_at	Ets1	v-ets erythroblastosis virus E26 oncogene homolog 1 (avian)	Nucleus	transcription regulator	Mm.292415	NM_011808	309.796	327.431	486.303	59.2153
1452622_a_at	Tradd	TNFRSF1A-associated via death domain	Cytoplasm	other	---	NM_001033161	408.144	573.942	340.09	80.583
1428527_at	Snx7	sorting nexin 7			Mm.33824	XM_131162	2020.87	802.317	725.786	159.1
1435703_at	Sts-1	Cbl-interacting protein Sts-1	Unknown	enzyme	Mm.133615	NM_176860	102.169	281.715	471.901	14.4785
1434158_at	Gmds	GDP-mannose 4,6-dehydratase	Unknown	enzyme	Mm.247143	NM_146041	827.179	846.489	1017.58	174.184
1426452_a_at	Rab30	RAB30, member RAS oncogene family			Mm.292102	NM_029494	231.329	650.979	541.099	43.4796
1433883_at	Tpm4	tropomyosin 4	Cytoplasm	other	Mm.295124	NM_001001491	7339.49	7646.46	7211.37	1642.93
1426195_a_at	Cst3	cystatin C (amyloid angiopathy and cerebral hemorrhage)	Extracellular Space	other	Mm.4263	NM_009976	3670.19	2514.22	3415.45	659.115
1426246_at	Pros1	protein S (alpha)	Extracellular Space	other	Mm.127156	NM_011173	477.984	550.362	633.771	99.8311
1453512_at	5830407P18Rik	RIKEN cDNA 5830407P18 gene			---	---	109.776	167.941	131.156	16.7705
1416257_at	Capn2	calpain 2, (m/II) large subunit	Cytoplasm	peptidase	Mm.19306	NM_009794	3627.02	2276.64	2567.17	539.933
1416657_at	Akt1	v-akt murine thymoma viral oncogene homolog 1	Cytoplasm	kinase	Mm.6645	NM_009652	1366.06	1007.83	1100.45	230.923
1426083_a_at	Btg1	B-cell translocation gene 1, anti-proliferative	Nucleus	transcription regulator	Mm.272183	NM_007569	3534.91	2385.49	2506.81	547.425
1436842_at	Kiaa1164	family with sequence similarity 63, member B			Mm.170855	NM_172772	418.13	199.081	194.29	36.6831
1440164_x_at	Cd8A	CD8 antigen, alpha polypeptide (p32)	Plasma Membrane	other	Mm.1858	XM_132621	65.1895	67.5282	151.116	6.82591
1452217_at	Ahnak	AHNAK nucleoprotein (desmoyokin)	Nucleus	other	Mm.203866	NM_009643 /// NM_175108	3969.77	1592.38	1436.83	336.545
1426951_at	Crim1	cysteine rich transmembrane BMP regulator 1 (chordin-like)	Unknown	kinase	Mm.311912	NM_015800	278.696	671.275	883.372	55.445
1427347_s_at	Tubb2A	tubulin, beta 2A	Cytoplasm	other	Mm.246377	NM_009450 /// NM_023716 /// XM_619106	3587.52	1673.33	2059.08	417.951
1420500_at	Dnajc1	DnaJ (Hsp40) homolog, subfamily C, member 1	Nucleus	other	Mm.246674	NM_007869	447.03	446.062	271.314	73.986
1455308_at	Tmem16F	transmembrane protein 16F			Mm.38087	NM_175344	1806.24	1527.18	1560.94	347.87
1452182_at	Galnt2	UDP-N-acetyl-alpha-D-galactosamine:polypeptide N-acetylgalactosaminyltransferase 2 (GalNAc-T2)	Cytoplasm	enzyme	Mm.33808	NM_139272	877.994	1329.17	1244.21	194.721
1428562_at	2210403K04Rik	RIKEN cDNA 2210403K04 gene			---	---	784.694	347.972	580.912	99.3741
1456277_at	7530414M10Rik	RIKEN cDNA 7530414M10 gene			---	---	63.4802	79.7369	58.5383	6.68198
1450872_s_at	Lipa	lipase A, lysosomal acid, cholesterol esterase (Wolman disease)	Cytoplasm	enzyme	Mm.157545	NM_021460	387.502	367.627	352.225	75.2872
1452170_at	Csglca-T	chondroitin sulfate glucuronyltransferase	Unknown	enzyme	Mm.140672	---	305.869	452.384	418.099	62.8954
1438726_at	9530064J02				Mm.52312	XM_489200	103.25	69.6756	74.1231	8.67897
1448185_at	Herpud1	homocysteine-inducible, endoplasmic reticulum stress-inducible, ubiquitin-like domain member 1	Cytoplasm	other	Mm.29151	NM_022331	882.102	1085.17	837.912	196.865
1452717_at	Slc25A24	solute carrier family 25 (mitochondrial carrier; phosphate carrier), member 24			Mm.33574	NM_172685	1686.38	1154.48	722.097	210.07
1448439_at	C19Orf10	chromosome 19 open reading frame 10	Extracellular Space	cytokine	Mm.294870	NM_080837	765.239	1065.08	1010.56	169.986
1440998_at	Kiaa0913	KIAA0913			Mm.275082	---	129.903	77.5393	112.549	14.4287
1435936_at	Slc13A5	solute carrier family 13 (sodium-dependent citrate transporter), member 5			Mm.340778	NM_001004148	138.482	557.776	533.116	24.6838
1429018_at	3830408D24Rik	RIKEN cDNA 3830408D24 gene			Mm.18796	---	75.9684	58.6407	44.3666	4.16144
1439441_x_at	Lats2	LATS, large tumor suppressor, homolog 2 (Drosophila)	Nucleus	kinase	Mm.347899	NM_015771	1055.26	361.178	385.556	80.5185
1428851_at	C6Orf145	chromosome 6 open reading frame 145			Mm.28943	NM_025831	698.869	861.016	413.015	143.082
1420959_at	Asph	aspartate beta-hydroxylase	Cytoplasm	enzyme	Mm.239247	NM_023066 /// NM_133723	644.67	423.253	411.144	91.1809
1448894_at	Akr1B10	aldo-keto reductase family 1, member B10 (aldose reductase)	Cytoplasm	enzyme	Mm.5378	NM_008012	1684.14	2163.12	2373.61	394.564
1449124_at	Rgl1	ral guanine nucleotide dissociation stimulator-like 1			Mm.245270	NM_016846	135.179	105.047	74.9523	13.5874
1455870_at	Akap2	A kinase (PRKA) anchor protein 2	Cytoplasm	other	Mm.348266	NM_009649	863.564	886.223	897.377	199.447
1428269_a_at	Glt8D1	glycosyltransferase 8 domain containing 1			Mm.8766	NM_029626	1491.41	1057.06	1015.43	244.247
1435463_s_at	Myo1D	myosin ID			Mm.151948	NM_177390	583.392	197.713	289.98	51.5144
1452908_at	C21Orf106	DIP2 disco-interacting protein 2 homolog A (Drosophila)			Mm.33183	XM_147419 /// XM_623014	1082.11	575.057	805.619	160.731
1421217_a_at	Lgals9	lectin, galactoside-binding, soluble, 9 (galectin 9)			Mm.341434	NM_010708	642.43	377.395	279.268	72.304
1425107_a_at	Lifr	leukemia inhibitory factor receptor	Plasma Membrane	transmembrane receptor	Mm.149720	NM_013584	90.647	270.251	418.619	14.2775
1428122_s_at	C9Orf28	chromosome 9 open reading frame 28			Mm.254914	NM_175184	122.316	411.54	484.553	22.1631
1435777_at	E030018N11Rik	RIKEN cDNA E030018N11 gene			---	---	1366.07	782.006	997.802	214.131
1457434_s_at	Ptpla	protein tyrosine phosphatase-like (proline instead of catalytic arginine), member A			Mm.241205	NM_001012396 /// NM_013935	2902.53	3378.59	2218.51	690.56
1439539_at	Tram2	translocation associated membrane protein 2	Unknown	other	Mm.185680	NM_133252 /// NM_177409	444.47	825.171	688.056	103.126
1416687_at	Plod2	procollagen-lysine, 2-oxoglutarate 5-dioxygenase 2	Cytoplasm	enzyme	Mm.79983	NM_011961	702.38	3632.83	2958.23	167.633
1416637_at	Slc4A2	solute carrier family 4, anion exchanger, member 2 (erythrocyte membrane protein band 3-like 1)	Plasma Membrane	transporter	Mm.4580	NM_009207	476.91	409.927	541.115	111.751
1456500_at	Aph1B	anterior pharynx defective 1 homolog B (C. elegans)	Plasma Membrane	peptidase	Mm.41291	NM_177583	151.566	138.566	153.29	28.8447
1417133_at	Pmp22	peripheral myelin protein 22	Plasma Membrane	other	Mm.1237	NM_008885	1665.65	391.74	353.672	86.4483
1420909_at	Vegf	vascular endothelial growth factor	Extracellular Space	growth factor	Mm.282184	NM_001025250 /// NM_001025257 /// NM_009505	220.116	246.27	288.459	47.9186
1449477_s_at	Slc2A10	solute carrier family 2 (facilitated glucose transporter), member 10			Mm.34147	NM_130451	152.257	132.769	80.0677	19.0495
1454862_at	Phldb2	pleckstrin homology-like domain, family B, member 2	Cytoplasm	other	Mm.211477	NM_153412	1231.83	2912.23	2865.37	307.206
1450878_at	Sri	sorcin	Cytoplasm	transporter	Mm.96211	NM_025618	1683.84	1277.33	893.041	269.865
1419276_at	Enpp1	ectonucleotide pyrophosphatase/phosphodiesterase 1	Plasma Membrane	enzyme	Mm.27254	NM_008813	89.7425	141.71	104.247	15.153
1423686_a_at	Dkfzp564J157	DKFZp564J157 protein			Mm.29865	NM_025385	1296.8	1336.33	1703.07	326.818
1448592_at	Crtap	cartilage associated protein			Mm.20904	NM_019922	2692.68	2952.75	2773.29	687.509
1443830_x_at	Rnf103	ring finger protein 103	Unknown	other	Mm.310	NM_009543	658.59	473.08	629.673	134.659
1417240_at	Zyx	zyxin	Plasma Membrane	other	Mm.282303	NM_011777	904.91	1047.87	911.879	226.512
1417730_at	Ext1	exostoses (multiple) 1	Cytoplasm	enzyme	Mm.309395	NM_010162	1665.97	1512.53	1294.79	356.441
1458364_s_at	Ifrg15	interferon responsive gene 15			Mm.351270	NM_022329	372.162	412.039	389.27	89.0233
1436768_x_at	Flj10357	hypothetical protein FLJ10357			Mm.228259	NM_198249	166.722	173.168	94.2174	27.1051
1452159_at	C20Orf3	chromosome 20 open reading frame 3			Mm.26599	NM_027977	1459.59	1279.52	1173.48	314.51
1450102_a_at	Amfr	autocrine motility factor receptor	Plasma Membrane	transmembrane receptor	Mm.34641	NM_011787	817.873	1161.45	1101.11	207.172
1448405_a_at	Cri1	CREBBP/EP300 inhibitor 1	Nucleus	transcription regulator	Mm.44244	NM_025613	4831	2271.84	1918.08	545.142
1426450_at	Plcl2	phospholipase C-like 2	Cytoplasm	enzyme	Mm.217362	NM_013880	309.102	505.967	326.635	73.9755
1433942_at	Myo6	myosin VI	Cytoplasm	other	Mm.4040	NM_008662	161.537	187.248	375.878	35.0215
1422804_at	Serpinb6B	serine (or cysteine) peptidase inhibitor, clade B, member 6b			Mm.36526	NM_011454	56.314	206.657	306.541	7.01343
1417162_at	Pp1201	transmembrane BAX inhibitor motif containing 1			Mm.261182	NM_027154	1856.65	674.678	1062.77	224.187
1435076_at	Fam57A	family with sequence similarity 57, member A	Unknown	other	Mm.41862	XM_282971	283.281	264.38	384.99	67.7784
1423083_at	Rab33B	RAB33B, member RAS oncogene family			Mm.1664	NM_016858	1095.83	1020.43	1127.68	279.535
1438760_x_at	Adam15	ADAM metallopeptidase domain 15 (metargidin)	Plasma Membrane	peptidase	Mm.274049	NM_009614	269.266	163.576	226.787	44.3277
1452283_at	Rassf8	Ras association (RalGDS/AF-6) domain family 8			Mm.158669	NM_027760	710.575	603.116	605.682	154.271
1451474_a_at	Parp8	poly (ADP-ribose) polymerase family, member 8			Mm.274466	NM_027272	118.774	121.928	116.13	23.922
1451091_at	Txndc5	thioredoxin domain containing 5			Mm.28622	NM_145367	2001.04	3101.49	2928.65	531.963
1417483_at	Nfkbiz	nuclear factor of kappa light polypeptide gene enhancer in B-cells inhibitor, zeta			Mm.247272	NM_030612	605.333	618.916	1258.54	155.906
1438045_at	Eea1	early endosome antigen 1, 162kD	Cytoplasm	other	Mm.210035	NM_001001932	343.242	312.817	271.724	71.6206
1422478_a_at	Acas2	acyl-CoA synthetase short-chain family member 2	Cytoplasm	enzyme	Mm.255026	NM_019811	265.919	190.088	211.886	47.3198
1430280_at	1810062G17Rik	RIKEN cDNA 1810062G17 gene			Mm.55317	---	83.579	50.1475	53.6215	6.30325
1449268_at	Gfpt1	glutamine-fructose-6-phosphate transaminase 1	Cytoplasm	enzyme	Mm.19893	NM_013528	305.49	1107.36	775.985	76.4895
1424239_at	Flj13725	family with sequence similarity 65, member A			Mm.41261	XM_486159	217.805	342.251	267.189	52.2704
1448948_at	Loc55974	recombination activating gene 1 activating protein 1			Mm.17958	NM_009057	424.463	479.276	364.798	109.01
1421923_at	Sh3Bp5	SH3-domain binding protein 5 (BTK-associated)			Mm.383198	NM_011894	634.053	170.765	330.854	61.553
1425094_a_at	Lhx6	LIM homeobox 6	Nucleus	transcription regulator	Mm.12881	NM_008500	99.6692	76.409	132.251	19.7202
1424604_s_at	Sumf1	sulfatase modifying factor 1			---	NM_145937	1182.55	1040.71	994.446	275.7
1424261_at	Flj22301	zinc finger protein 672			Mm.72124	NM_178761	235.833	104.554	73.7546	16.953
1452646_at	Tp53Inp2	tumor protein p53 inducible nuclear protein 2			Mm.293605	NM_178111	383.059	222.438	430.268	83.4977
1450627_at	Ankh	ankylosis, progressive homolog (mouse)	Plasma Membrane	transporter	Mm.265264	NM_020332	1666.78	1046.54	1398.81	335.523
1452327_at	Iqsec1	IQ motif and Sec7 domain 1	Cytoplasm	other	Mm.379387	NM_182784	359.146	494.883	554.983	93.1127
1451668_at	Fam20B	family with sequence similarity 20, member B			Mm.229107	NM_145413	747.966	695.816	743.051	195.201
1416203_at	Aqp1	aquaporin 1 (channel-forming integral protein, 28kDa, CO blood group)	Plasma Membrane	transporter	Mm.18625	NM_007472	107.821	29.7173	72.0821	6.38357
1416087_at	Ap1S1	adaptor-related protein complex 1, sigma 1 subunit	Cytoplasm	transporter	Mm.833	NM_007457	948.661	665.184	1087.15	239.636
1417566_at	Abhd5	abhydrolase domain containing 5	Cytoplasm	enzyme	Mm.280254	NM_026179	396.664	1381.69	1291.98	104.201
1418198_a_at	Tm9Sf1	transmembrane 9 superfamily member 1			Mm.132857	NM_028780	1438.9	1289.41	1501.74	387.003
1439496_at	4921524J06Rik	RIKEN cDNA 4921524J06 gene			Mm.35296	---	679.973	340.781	263.652	77.7048
1451037_at	Ptpn9	protein tyrosine phosphatase, non-receptor type 9	Cytoplasm	phosphatase	Mm.325643	NM_019651	446.372	388.24	295.633	89.0027
1426812_a_at	C9Orf88	chromosome 9 open reading frame 88			Mm.301646	NM_146119	2232.04	2253.58	1705.19	554.188
1456530_x_at	Elovl1	elongation of very long chain fatty acids (FEN1/Elo2, SUR4/Elo3, yeast)-like 1	Cytoplasm	other	Mm.282096	NM_019422	1226.85	2629.54	2748.45	340.754
1419649_s_at	Myo1C	myosin IC	Cytoplasm	other	Mm.234502	NM_008659	2210.33	2454.48	2409.62	622.286
1417225_at	Arl6Ip5	ADP-ribosylation-like factor 6 interacting protein 5			Mm.291014	NM_022992	1486.68	915.993	983.246	262.802
1428103_at	Adam10	ADAM metallopeptidase domain 10	Plasma Membrane	peptidase	---	---	1795.91	3495.98	3457.21	505.042
1418067_at	Cfl2	cofilin 2 (muscle)	Nucleus	other	Mm.276826	NM_007688	2368.09	2039.62	1735.38	531.525
1455871_s_at	Rpl13	ribosomal protein L13			Mm.371656	NM_016738 /// NM_029564	3887.98	5972.09	4571.54	1103.63
1426750_at	Flnb	filamin B, beta (actin binding protein 278)	Cytoplasm	other	Mm.28095	XM_127565	1939.82	1209.25	1033.33	312.629
1420905_at	Il17R	interleukin 17 receptor	Plasma Membrane	transmembrane receptor	Mm.4481	NM_008359	278.264	158.286	173.631	39.4965
1416667_at	Ebp	emopamil binding protein (sterol isomerase)	Cytoplasm	enzyme	Mm.27183	NM_007898	2818.86	1435.48	1925.45	473.5
1426680_at	Sepn1	selenoprotein N, 1			Mm.29773	NM_029100	161.137	255.601	176.681	38.2267
1417901_a_at	Ica1	islet cell autoantigen 1, 69kDa			Mm.275683	NM_010492	266.851	798.309	391.782	68.7786
1436705_at	Tmem32	transmembrane protein 32			Mm.291824	NM_146234	2148.85	2823.22	2551.89	610.326
1460674_at	Mpra	progestin and adipoQ receptor family member VII	Unknown	other	Mm.142343	NM_027995	54.3059	28.3282	116.005	7.70499
1417165_at	Mbd2	methyl-CpG binding domain protein 2	Nucleus	transcription regulator	Mm.322	NM_010773	1014.2	498.935	475.067	132.859
1452784_at	Itgav	integrin, alpha V (vitronectin receptor, alpha polypeptide, antigen CD51)	Plasma Membrane	other	Mm.227	NM_008402	4688.44	3107.57	2828.76	851.402
1427121_at	Fbxo4	F-box protein 4			Mm.234191	NM_134099	278.936	121.447	79.0997	21.1008
1460370_at	Top1Mt	topoisomerase (DNA) I, mitochondrial			Mm.182401	NM_028404	300.562	365.562	410.059	79.2291
1450851_at	Wdr1	WD repeat domain 1	Unknown	other	Mm.2654	NM_011715	1636.6	1130.65	1520.29	377.041
1428535_at	Kiaa1462	KIAA1462			Mm.33179	XM_140198	454.613	150.84	318.583	60.4139
1443558_s_at	C630002B14Rik	RIKEN cDNA C630002B14 gene			Mm.363153	NM_175331	791.586	1335.25	1189.6	224.027
1436150_at	C9Orf25	chromosome 9 open reading frame 25			Mm.39215	---	46.8882	62.4294	77.7069	5.76571
1415715_at	Loc92305	hypothetical protein BC009331			Mm.332317	NM_026698	339.923	319.765	273.675	79.7281
1453208_at	2700089E24Rik	RIKEN cDNA 2700089E24 gene			---	---	997.916	383.312	332.392	98.0599
1424039_at	Mgc8721	transmembrane protein 66			Mm.290353	NM_026432	3473.85	3502.8	3593.82	1023.83
1452150_at	Kiaa0319L	KIAA0319-like			Mm.206206	NM_133886	394.324	684.743	781.126	109.185
1434662_at	Atg4A	ATG4 autophagy related 4 homolog A (S. cerevisiae)			Mm.379284	NM_174875	410.098	352.855	259.217	83.0244
1435203_at	Man2A2	mannosidase, alpha, class 2A, member 2	Cytoplasm	enzyme	Mm.269245	NM_172903	393.908	118.227	232.505	44.1652
1433796_at	Kiaa0830	KIAA0830 protein			Mm.41423	NM_028013	216.966	130.099	183.962	38.7748
1424769_s_at	Cald1	caldesmon 1	Cytoplasm	other	Mm.308134	NM_145575	8519.12	5485.11	2893.5	1243.77
1415742_at	Aup1	ancient ubiquitous protein 1			Mm.386752	NM_001025446 /// NM_007517	518.379	731.257	567.73	146.947
1459713_s_at	Tmem16A	transmembrane protein 16A			Mm.26700	NM_178642	128.154	78.4827	64.8629	13.4357
1437306_at	C130092O11Rik	RIKEN cDNA C130092O11 gene			Mm.173186	XM_620313 /// XM_620941	40.9116	42.9824	55.0846	4.24306
1416101_a_at	Hist1H1C	histone 1, H1c	Nucleus	other	Mm.193539	NM_015786	1542.93	1344.21	425.965	257.513
1436047_at	Kiaa0427	KIAA0427			Mm.36745	NM_201354	153.219	87.5639	99.0373	20.0106
1424680_at	C6Orf188	chromosome 6 open reading frame 188			Mm.66334	NM_178908	270.356	60.1228	37.4668	6.67204
1420832_at	Qscn6	quiescin Q6	Cytoplasm	enzyme	Mm.27035	NM_001024945 /// NM_023268	191.949	87.6877	91.2875	19.0361
1457676_at	Tirap	toll-interleukin 1 receptor (TIR) domain containing adaptor protein	Cytoplasm	other	Mm.23987	NM_054096	465.759	1259.34	821.162	132.76
1420374_at	Foxj2	forkhead box J2			Mm.87142	NM_021899	281.754	354.399	546.16	77.2911
1423076_at	Snx9	sorting nexin 9	Cytoplasm	transporter	Mm.89515	NM_025664	492.813	439.153	546.28	141.378
1434510_at	Papss2	3'-phosphoadenosine 5'-phosphosulfate synthase 2	Cytoplasm	enzyme	Mm.203916	NM_011864	269.008	124.614	57.2994	19.5878
1449485_at	Ripk1	receptor (TNFRSF)-interacting serine-threonine kinase 1	Plasma Membrane	kinase	Mm.374799	NM_009068	627.599	882.607	710.471	182.402
1448498_at	Rps6Ka4	ribosomal protein S6 kinase, 90kDa, polypeptide 4	Cytoplasm	kinase	Mm.20914	NM_019924	545.796	376.933	252.908	87.565
1427078_at	Snx19	sorting nexin 19			Mm.35084	NM_028874	354.452	445.032	331.669	99.6055
1448996_at	Rom1	retinal outer segment membrane protein 1	Plasma Membrane	other	Mm.347492	NM_009073	72.1369	49.6457	77.9862	11.4068
1416842_at	Gstm3	glutathione S-transferase M3 (brain)	Cytoplasm	enzyme	Mm.282351	NM_010360	904.915	1236.04	713.084	267.239
1428715_at	2810423A18Rik	RIKEN cDNA 2810423A18 gene			---	---	2144.69	6092.68	5469.66	645.044
1449981_a_at	Nat2	N-acetyltransferase 2 (arylamine N-acetyltransferase)			Mm.4695	NM_010874	167.089	267.113	243.466	43.0116
1416767_a_at	Loc201895	hypothetical protein LOC201895			Mm.10709	NM_133697	2842.29	1462.43	1533.72	449.54
1433495_at	Glt25D1	glycosyltransferase 25 domain containing 1			Mm.273836	NM_146211	2188.5	6085.19	6221.53	660.576
1437845_x_at	Pofut2	protein O-fucosyltransferase 2			Mm.203556	NM_030262	1915.11	3482.93	3224.57	578.748
1416431_at	Tubb6	tubulin, beta 6			Mm.181860	NM_026473	4039.38	2782.82	2884.07	860.315
1418370_at	Tnnc1	troponin C type 1 (slow)	Cytoplasm	other	Mm.712	NM_009393	99.3771	135.305	111.326	22.4832
1423694_at	Kctd10	potassium channel tetramerisation domain containing 10			Mm.268504	NM_026145	1769.27	1159.94	1319.09	372.48
1423554_at	Ggcx	gamma-glutamyl carboxylase			Mm.19937	NM_019802	106.335	160.715	182.735	24.6729
1431962_a_at	Stambp	STAM binding protein	Nucleus	other	Mm.32801	NM_024239	181.459	188.007	149.424	43.8999
1451322_at	Loc134147	similar to mouse 2310016A09Rik gene			Mm.28108	NM_181588	29.2572	64.8945	33.1661	1.0051
1452304_a_at	Arhgef5	Rho guanine nucleotide exchange factor (GEF) 5			Mm.320978	XM_133067	383.785	679.352	786.895	110.241
1423423_at	Pdia3	protein disulfide isomerase family A, member 3	Cytoplasm	peptidase	Mm.263177	NM_007952	3208.43	2714.61	2775.02	838.212
1418014_a_at	B4Galt1	UDP-Gal:betaGlcNAc beta 1,4- galactosyltransferase, polypeptide 1	Cytoplasm	enzyme	Mm.15622	NM_022305	750.68	783.037	837.821	223.672
1426287_at	Atxn7	ataxin 7	Nucleus	other	Mm.133625	NM_139227	31.1396	32.7793	31.6508	1.63433
1449267_at	Mgc3234	chitinase domain containing 1			Mm.245355	NM_026522	269.358	212.869	174.512	51.9997
1450062_a_at	Maged1	melanoma antigen family D, 1	Plasma Membrane	transcription regulator	Mm.27578	NM_019791	2359.41	2121.66	2055.5	639.018
1434472_at	Dusp3	dual specificity phosphatase 3 (vaccinia virus phosphatase VH1-related)	Cytoplasm	phosphatase	Mm.196295	NM_028207	648.069	624.575	1063.21	192.788
1426918_at	Itgb1	integrin, beta 1 (fibronectin receptor, beta polypeptide, antigen CD29 includes MDF2, MSK12)	Plasma Membrane	transmembrane receptor	Mm.263396	NM_010578	1297.84	1296.31	1355.59	394.33
1436183_at	9830115L13Rik	RIKEN cDNA 9830115L13 gene			---	---	1610.38	1485.59	1397.81	439.06
1437503_a_at	Scotin	scotin			Mm.196533	NM_025858 /// NM_026381	4802.8	2950.66	2623.35	857.896
1417602_at	Per2	period homolog 2 (Drosophila)			Mm.218141	NM_011066	68.0147	101.282	56.9476	13.1659
1451145_s_at	Loc55831	transmembrane protein 111			Mm.275989	NM_175101	2970.44	2516.47	2369.89	755.752
1423865_at	Slc44A1	solute carrier family 44, member 1			Mm.270088	NM_133891	245.081	41.5273	60.9207	8.02739
1418835_at	Phlda1	pleckstrin homology-like domain, family A, member 1	Cytoplasm	other	Mm.3117	NM_009344	414.988	728.81	1160.02	121.906
1426306_a_at	Maged2	melanoma antigen family D, 2			Mm.22575	NM_030700	590.322	621.02	612.658	176.939
1416435_at	Ltbr	lymphotoxin beta receptor (TNFR superfamily, member 3)	Plasma Membrane	transmembrane receptor	Mm.3122	NM_010736	194.932	171.598	123.327	38.2991
1447800_x_at	Tcn2	transcobalamin II; macrocytic anemia			Mm.20948	NM_015749	1331.13	1585.35	2661.98	410.054
1460211_a_at	Kdelr1	KDEL (Lys-Asp-Glu-Leu) endoplasmic reticulum protein retention receptor 1			Mm.298433	NM_133950	404.375	852.372	646.161	119.019
1451431_a_at	C20Orf35	chromosome 20 open reading frame 35			Mm.195525	NM_026797	170.062	72.5782	134.101	24.4639
1418704_at	S100A13	S100 calcium binding protein A13	Cytoplasm	other	Mm.6523	NM_009113	433.114	112.863	120.561	28.6996
1417446_at	Slc12A4	solute carrier family 12 (potassium/chloride transporters), member 4	Plasma Membrane	transporter	Mm.292447	NM_009195	625.854	756.432	696.681	188.886
1417204_at	Kdelr2	KDEL (Lys-Asp-Glu-Leu) endoplasmic reticulum protein retention receptor 2	Cytoplasm	transporter	Mm.181880	NM_025841	1655.85	1606.49	1791.6	513.909
1423717_at	Ak3L1	adenylate kinase 3	Cytoplasm	kinase	Mm.196067	NM_021299	860.389	867.534	715.887	242.285
1438177_x_at	Entpd4	ectonucleoside triphosphate diphosphohydrolase 4	Cytoplasm	enzyme	Mm.291443	NM_026174	949.922	262.566	264.237	75.5181
1450724_at	Drctnnb1A	down-regulated by Ctnnb1, a			Mm.304976	NM_053090	979.441	550.424	482.466	155.897
1448549_a_at	Dpagt1	dolichyl-phosphate (UDP-N-acetylglucosamine) N-acetylglucosaminephosphotransferase 1 (GlcNAc-1-P transferase)	Cytoplasm	enzyme	Mm.18353	NM_007875	705.079	896.049	668.412	215.956
1428624_at	2810482I07Rik	RIKEN cDNA 2810482I07 gene			---	---	2214.42	2055.41	2153.79	661.719
1419054_a_at	Ptpn21	protein tyrosine phosphatase, non-receptor type 21			Mm.4420	NM_011877	336.192	344.914	427.968	99.0428
1423609_a_at	Mgat1	mannosyl (alpha-1,3-)-glycoprotein beta-1,2-N-acetylglucosaminyltransferase	Cytoplasm	enzyme	Mm.196933	NM_010794	903.547	562.101	548.068	169.322
1418714_at	Dusp8	dual specificity phosphatase 8	Nucleus	phosphatase	Mm.39725	NM_008748	71.0351	72.0589	83.6848	14.7443
1428426_s_at	Tgfbrap1	transforming growth factor, beta receptor associated protein 1			---	NM_001013025	401.053	320.705	328.206	96.0356
1436797_a_at	Surf4	surfeit 4	Cytoplasm	other	Mm.300594	NM_011512	1298.2	2321.2	2023.87	408.755
1419272_at	Myd88	myeloid differentiation primary response gene (88)	Plasma Membrane	other	Mm.213003	NM_010851	458.121	383.909	365.536	112.469
1429127_at	Nradd	neurotrophin receptor associated death domain			Mm.46680	NM_026012	256.701	391.019	366.442	74.5391
1460698_a_at	Sec11L3	SEC11-like 3 (S. cerevisiae)			Mm.27800	NM_025468	841.274	1227.65	995.671	262.861
1424552_at	Casp8	caspase 8, apoptosis-related cysteine peptidase	Nucleus	peptidase	Mm.336851	NM_009812	845.82	182.149	220.314	56.9722
1416830_at	Mgc31963	chromosome 1 open reading frame 85			Mm.21976	NM_020003	1801.53	929.271	1250.13	344.457
1416446_at	Tmem30A	transmembrane protein 30A			Mm.355034	NM_133718	1646.53	1315.23	1523.75	451.168
1424042_at	Tmem5	transmembrane protein 5			Mm.236764	NM_153059	1278.27	992.406	938.395	305.733
1418755_at	Tbx15	T-box 15			Mm.88761	NM_009323 /// NM_011534	471.376	126.078	73.8541	24.4886
1426615_s_at	Ndrg4	NDRG family member 4			Mm.29846	NM_145602	2322.57	1321.54	2032.05	537.847
1435948_at	5930418K15Rik	RIKEN cDNA 5930418K15 gene			Mm.297552	NM_001033178	649.932	395.258	566.769	149.005
1423695_at	C20Orf31	chromosome 20 open reading frame 31	Cytoplasm	enzyme	Mm.273706	NM_145537	337.776	478.867	429.995	102.279
1420725_at	Tmlhe	trimethyllysine hydroxylase, epsilon	Cytoplasm	enzyme	Mm.139078	NM_138758	115.193	65.6885	80.3455	15.9546
1435446_a_at	Chpt1	choline phosphotransferase 1	Unknown	enzyme	Mm.288897	NM_144807	198.385	200.045	167.045	52.235
1434924_at	Phf2	PHD finger protein 2			Mm.212554	NM_011078	240.327	162.116	268.945	62.7333
1424394_at	Selm	selenoprotein M			Mm.34046	NM_053267	1006.93	384.985	279.974	101.581
1434388_at	5330417K06Rik	MOB1, Mps One Binder kinase activator-like 2A (yeast)			Mm.49309	XM_618785	264.072	414.022	414.274	79.18
1425125_at	Oit3	oncoprotein induced transcript 3			Mm.123013	NM_010959	33.5748	54.1644	50.9424	3.09527
1428146_s_at	Acaa2	acetyl-Coenzyme A acyltransferase 2 (mitochondrial 3-oxoacyl-Coenzyme A thiolase)	Cytoplasm	enzyme	Mm.245724	NM_177470	973.904	992.884	558.568	248.554
1416260_a_at	Snx1	sorting nexin 1	Cytoplasm	transporter	Mm.271891	NM_019727	957.366	852.345	802.678	265.849
1436513_at	Dkfzp564D166	tetratricopeptide repeat, ankyrin repeat and coiled-coil containing 2			---	---	137.034	281.312	302.925	37.4289
1450981_at	Cnn2	calponin 2	Cytoplasm	other	Mm.157770	NM_007725	5224.75	2443.62	2605.72	831.1
1449483_at	Polk	polymerase (DNA directed) kappa	Nucleus	enzyme	Mm.89926	NM_012048	641.329	277.948	543.081	129.115
1455915_at	Galnt4	UDP-N-acetyl-alpha-D-galactosamine:polypeptide N-acetylgalactosaminyltransferase 4 (GalNAc-T4)	Cytoplasm	enzyme	Mm.314	NM_015737	428.253	155.636	96.0108	34.1068
1449915_at	Znf202	zinc finger protein 202			Mm.132196	NM_030713	144.837	145.105	94.3211	32.1112
1418097_a_at	Crlf2	cytokine receptor-like factor 2	Plasma Membrane	transmembrane receptor	Mm.35771	NM_016715	528.922	486.831	497.13	156.858
1433887_at	Dnajc3	DnaJ (Hsp40) homolog, subfamily C, member 3	Nucleus	other	Mm.12616	NM_008929	855.884	1252.18	1422.67	278.883
1451084_at	Etfdh	electron-transferring-flavoprotein dehydrogenase	Cytoplasm	enzyme	Mm.28336	NM_025794	1009.3	772.349	982.75	286.18
1423939_a_at	Yif1	Yip1 interacting factor homolog A (S. cerevisiae)	Unknown	other	Mm.44202	NM_026553	3500.95	2507.96	1815.88	716.828
1422568_at	Ndel1	nudE nuclear distribution gene E homolog like 1 (A. nidulans)			Mm.31979	NM_023668	1982.52	1808.77	2154.93	657.392
1435517_x_at	Ralb	v-ral simian leukemia viral oncogene homolog B (ras related; GTP binding protein)	Cytoplasm	enzyme	Mm.27832	NM_022327	432.106	492.543	934.387	137.094
1454983_at	Ai465301	expressed sequence AI465301			---	---	180.566	71.998	88.9923	19.048
1421066_at	Jak2	Janus kinase 2 (a protein tyrosine kinase)	Cytoplasm	kinase	Mm.275839	NM_008413	332.392	234.266	257.446	74.6301
1454658_at	Ilvbl	ilvB (bacterial acetolactate synthase)-like	Cytoplasm	enzyme	Mm.2644	NM_173751	487.748	161.826	236.381	58.9917
1417931_at	Ndst2	N-deacetylase/N-sulfotransferase (heparan glucosaminyl) 2			Mm.378969	NM_010811	254.664	189.26	197.87	57.4406
1436860_at	Senp7	SUMO1/sentrin specific peptidase 7			Mm.255784	NM_001003971 /// NM_001003972 /// NM_001003973 /// NM_025483	151.669	123.527	132.722	35.3381
1424024_at	Mcfd2	multiple coagulation factor deficiency 2			Mm.30251	NM_139295 /// NM_176808	2659.44	2085.66	1882.56	663.39
1442018_at	Ai426953	expressed sequence AI426953			---	---	90.3891	109.453	106.729	22.6057
1436774_at	Sel1L	sel-1 suppressor of lin-12-like (C. elegans)	Cytoplasm	other	Mm.250605	NM_011344	652.617	1026.38	925.175	213.538
1424129_at	Mfsd1	major facilitator superfamily domain containing 1			Mm.271975	NM_025813	1490.87	1433.47	1694	498.262
1421088_at	Gpc4	glypican 4			Mm.1528	NM_008150	1101.96	1204.61	1862.24	367.052
1433672_at	Cxorf34	chromosome X open reading frame 34			Mm.289368	NM_172540	243.82	128.971	91.4974	29.5716
1459522_s_at	Gyg	glycogenin 1			Mm.6375	NM_013755	1954.1	1383.07	1229.02	438.378
1434272_at	Cpeb2	cytoplasmic polyadenylation element binding protein 2			Mm.7233	NM_175937	185.413	286.27	342.868	55.3886
1449996_a_at	Tpm3	tropomyosin 3	Cytoplasm	other	Mm.240839	NM_022314	40.7243	78.3647	66.9208	5.92517
1424707_at	Tmp21	transmembrane emp24-like trafficking protein 10 (yeast)			Mm.379159	NM_026775	2730.77	1850.57	2006.3	652.75
1450726_at	Asah2	N-acylsphingosine amidohydrolase (non-lysosomal ceramidase) 2	Cytoplasm	enzyme	Mm.104900	NM_018830	173.244	79.5043	48.2692	13.9234
1451520_at	Spg20	spastic paraplegia 20, spartin (Troyer syndrome)			---	---	1067.93	651.366	586.139	204.438
1417311_at	Crip2	cysteine-rich protein 2	Unknown	other	Mm.133825	NM_024223	3098.97	1797.4	1845.66	621.918
1433895_at	Flj20507	hypothetical protein FLJ20507			Mm.200889	NM_175145	979.008	437.834	497.787	153.802
1428822_a_at	Snx24	sorting nexing 24			Mm.32414	NM_029394	724.376	846.86	764.326	242.736
1460361_at	C9Orf46	chromosome 9 open reading frame 46			Mm.275511	NM_026362	587.387	386.636	322.795	114.845
1424382_at	Rcn3	reticulocalbin 3, EF-hand calcium binding domain			Mm.29997	NM_026555	1183.47	3337.19	3427.58	402.435
1428395_at	Smurf1	SMAD specific E3 ubiquitin protein ligase 1	Cytoplasm	enzyme	Mm.27735	NM_029438	288.849	260.427	447.341	92.2104
1435601_at	Ai481772	expressed sequence AI481772			---	---	255.009	228.055	270.868	78.856
1427205_x_at	Mgc33887	coiled-coil domain containing 46			Mm.344071	NM_029586 /// NM_029606	97.0109	164.144	68.0224	25.8473
1424210_at	Spfh1	SPFH domain family, member 1			Mm.279865	NM_145502	1631.05	2157.52	2389.78	561.098
1427535_s_at	Obsl1	obscurin-like 1			Mm.236454	NM_178884	268.117	462.505	359.531	85.5555
1434565_at	Cgrrf1	cell growth regulator with ring finger domain 1	Unknown	other	Mm.343809	NM_026832	472.329	386.662	302.571	112.321
1434585_at	2210038L17Rik	RIKEN cDNA 2210038L17 gene			---	---	777.103	406.38	563.804	161.791
1437868_at	Fam46A	family with sequence similarity 46, member A			Mm.74610	XM_135029	121.583	126.19	113.146	33.9916
1417621_at	Nfatc1	nuclear factor of activated T-cells, cytoplasmic, calcineurin-dependent 1	Nucleus	transcription regulator	Mm.329560	NM_016791 /// NM_198429	256.875	100.084	75.9119	22.9877
1434285_at	Frmd4A	FERM domain containing 4A			---	NM_172475	568.113	1607.81	1238.54	192.479
1424906_at	Pqlc3	PQ loop repeat containing 3			Mm.5675	NM_172574	779.284	159.182	260.702	66.1412
1419569_a_at	Isg20	interferon stimulated exonuclease gene 20kDa	Nucleus	enzyme	Mm.322843	NM_020583	124.894	47.1136	48.5906	8.93035
1449942_a_at	Ilk	integrin-linked kinase	Plasma Membrane	kinase	Mm.274846	NM_010562	1081.11	1009.47	971.355	342.592
1434935_at	Aak1	AP2 associated kinase 1	Cytoplasm	kinase	Mm.221038	NM_177762	1730.76	2311.17	2348.39	604.971
1416408_at	Acox1	acyl-Coenzyme A oxidase 1, palmitoyl	Cytoplasm	enzyme	Mm.383812	NM_015729	700.358	373.386	673.207	177.365
1450646_at	Cyp51A1	cytochrome P450, family 51, subfamily A, polypeptide 1	Cytoplasm	enzyme	Mm.140158	NM_020010	1100.61	541.521	1078.15	279.363
1450649_at	Gng10	guanine nucleotide binding protein (G protein), gamma 10	Plasma Membrane	enzyme	Mm.41780	NM_025277	3475.83	1827.99	795.067	457.651
1416066_at	Cd9	CD9 antigen (p24)	Plasma Membrane	other	Mm.210676	NM_007657	2268.89	5169.82	5488.13	800.385
1437342_x_at	Pttg1Ip	pituitary tumor-transforming 1 interacting protein			Mm.28853	NM_145925	3447.3	1760.4	2018.53	666.26
1428241_at	C20Orf29	chromosome 20 open reading frame 29			Mm.2937	NM_027129	256.764	192.909	197.558	61.9951
1417344_at	C15Orf24	chromosome 15 open reading frame 24			Mm.268027	NM_133749	3659.66	3256.51	2898.31	1096.81
1440167_s_at	Lpp	LIM domain containing preferred translocation partner in lipoma	Nucleus	other	Mm.209385	NM_178665	4452.49	1735.1	1564.13	584.693
1460709_a_at	Bat5	HLA-B associated transcript 5			Mm.43745	NM_178592	638.167	809.962	753.66	221.382
1424160_at	Alg5	asparagine-linked glycosylation 5 homolog (yeast, dolichyl-phosphate beta-glucosyltransferase)	Cytoplasm	enzyme	Mm.144218	NM_025442	1538.24	1193.55	1225.2	427.707
1451450_at	C20Orf108	chromosome 20 open reading frame 108			Mm.30013	NM_025912	131.841	96.5036	244.319	39.5719
1423309_at	Tgoln1	trans-golgi network protein 1			Mm.246563	NM_009443	1783.6	2774.08	3161.48	635.697
1455487_at	Et	hypothetical protein ET			---	NM_178620	762.977	551.392	521.991	185.976
1451210_at	Ppap2C	phosphatidic acid phosphatase type 2C	Plasma Membrane	phosphatase	Mm.28873	NM_015817	1740.14	892.768	571.282	256.942
1450782_at	Wnt4	wingless-type MMTV integration site family, member 4	Extracellular Space	other	Mm.20355	NM_009523	135.682	200.805	216.298	41.1579
1427407_s_at	Trip11	thyroid hormone receptor interactor 11	Nucleus	transcription regulator	Mm.208618	XM_127084	597.787	915.342	766.038	208.596
1448625_at	Golga2	golgi autoantigen, golgin subfamily a, 2	Cytoplasm	other	Mm.106376	XM_622099	591.729	617.757	577.274	206.548
1415687_a_at	Psap	prosaposin (variant Gaucher disease and variant metachromatic leukodystrophy)	Extracellular Space	other	Mm.277498	NM_011179	5243.71	2063.27	2657.06	848.499
1420540_a_at	Rit1	Ras-like without CAAX 1	Plasma Membrane	enzyme	Mm.4009	NM_009069	478.848	303.674	285.614	98.9753
1436175_at	A430107N12Rik	RIKEN cDNA A430107N12 gene			---	---	314.424	285.029	261.743	91.4408
1416836_at	Lrp10	low density lipoprotein receptor-related protein 10			Mm.28465	NM_022993	632.036	357.219	338.283	118.711
1418571_at	Tnfrsf12A	tumor necrosis factor receptor superfamily, member 12A			Mm.28518	NM_013749	2147.23	450.396	541.262	172.695
1453021_at	Stxbp5	syntaxin binding protein 5 (tomosyn)	Plasma Membrane	other	Mm.286868	XM_125517	127.483	168.897	120.874	38.5617
1419198_at	Cbx8	chromobox homolog 8 (Pc class homolog, Drosophila)	Nucleus	other	Mm.99953	NM_013926	112.817	152.355	118.784	33.2267
1429712_at	Etohi1	ethanol induced 1			---	XM_485125	99.8896	132.06	109.218	28.5953
1418436_at	Stx7	syntaxin 7	Plasma Membrane	transporter	Mm.248042	NM_016797	1862.99	3191.39	2935.83	674.633
1417267_s_at	Fkbp11	FK506 binding protein 11, 19 kDa			Mm.30729	NM_024169	617.777	628.869	529.029	204.703
1427070_at	C20Orf161	chromosome 20 open reading frame 161			Mm.295647	NM_133924	120.653	83.5943	91.7593	24.2504
1448657_a_at	Dnajb2	DnaJ (Hsp40) homolog, subfamily B, member 2	Nucleus	other	Mm.248776	NM_020266 /// NM_178055	411.072	233.445	177.1	67.7244
1450641_at	Vim	vimentin	Cytoplasm	other	Mm.268000	NM_011701	12820.6	6873.05	3984.27	1996.53
1426644_at	Tbc1D20	TBC1 domain family, member 20			Mm.288733	NM_024196	1138.73	744.964	900.803	295.976
1460594_a_at	Gmppa	GDP-mannose pyrophosphorylase A	Unknown	enzyme	Mm.23951	NM_133708	721.012	681.451	616.084	231.756
1418164_at	Epim	epimorphin	Cytoplasm	transporter	Mm.260716	NM_007941	427.285	237.595	282.689	88.6786
1434657_at	Gls	glutaminase	Cytoplasm	enzyme	Mm.244215	XM_129846	1304.1	444.246	326.519	135.228
1426972_at	Sec24D	SEC24 related gene family, member D (S. cerevisiae)			Mm.29293	NM_027135	1687.35	4672.16	2654.97	619.271
1456691_s_at	Srd5A2L	steroid 5 alpha-reductase 2-like			Mm.289446	NM_020611	290.07	224.411	227.656	76.046
1428197_at	Net-5	tetraspanin 9			Mm.21814	NM_175414	797.841	1573.68	2153.71	288.685
1451253_at	Pxk	PX domain containing serine/threonine kinase			Mm.29515	NM_145458 /// NM_178279	697.048	290.311	336.991	108.747
1423236_at	Galnt1	UDP-N-acetyl-alpha-D-galactosamine:polypeptide N-acetylgalactosaminyltransferase 1 (GalNAc-T1)	Cytoplasm	enzyme	Mm.30249	NM_013814	1861.63	1888.9	1981.95	685.223
1416937_at	Gabarap	GABA(A) receptor-associated protein	Plasma Membrane	transporter	Mm.272460	NM_019749	2582.45	1000.44	964.83	358.627
1460350_at	Osbp	oxysterol binding protein			Mm.291279	XM_148904	809.896	1060.26	1258.6	294.261
1458370_at	Bmp2K	BMP2 inducible kinase	Unknown	kinase	Mm.281490	NM_080708	351.954	186.658	140.175	53.0774
1434436_at	Zcwcc2	MORC family CW-type zinc finger 4			Mm.23269	NM_029413	106.549	180.933	217.645	31.8763
1418967_a_at	St7	suppression of tumorigenicity 7			Mm.12051	NM_022332	172.31	71.1702	39.6195	12.7477
1415670_at	Copg	coatomer protein complex, subunit gamma	Cytoplasm	transporter	Mm.258785	NM_017477 /// NM_201244	2541.33	2774.41	2482.71	943.972
1441757_at	1190002F15Rik	RIKEN cDNA 1190002F15 gene			---	---	43.349	42.0575	30.5756	5.61231
1437393_at	Ai875142	expressed sequence AI875142			---	---	470.18	68.9852	109.359	25.5042
1420646_at	D10Ertd438E	DNA segment, Chr 10, ERATO Doi 438, expressed			Mm.199964	NM_030250	420.179	823.398	512.811	150.385
1452387_a_at	Amotl2	angiomotin like 2	Unknown	other	Mm.21145	NM_019764	1003.55	1504.57	1311.43	370.428
1434310_at	Bmpr2	bone morphogenetic protein receptor, type II (serine/threonine kinase)	Plasma Membrane	kinase	Mm.7106	NM_007561	2274.74	2229.38	2157.92	823.908
1425025_at	0610008L10Rik	transmembrane protein 106A			Mm.280559	NM_144830	228.645	216.797	133.744	58.4975
1425340_a_at	Ptpra	protein tyrosine phosphatase, receptor type, A	Plasma Membrane	phosphatase	Mm.224246	NM_008980	1346.76	573.03	631.389	221.632
1455359_at	C130080N23Rik	RIKEN cDNA C130080N23 gene			---	---	1386.46	1080.06	1176.38	422.414
1419872_at	Csf1R	colony stimulating factor 1 receptor, formerly McDonough feline sarcoma viral (v-fms) oncogene homolog	Plasma Membrane	kinase	Mm.22574	NM_007779	86.718	97.0609	173.397	25.1924
1449674_s_at	Pdcd6Ip	programmed cell death 6 interacting protein	Cytoplasm	other	Mm.29816	NM_011052	803.371	932.685	1037.88	299.722
1452759_s_at	Ppfibp1	PTPRF interacting protein, binding protein 1 (liprin beta 1)			Mm.103382	NM_026221	1343.39	620.543	719.639	249.445
1451218_at	Edem1	ER degradation enhancer, mannosidase alpha-like 1	Cytoplasm	enzyme	Mm.21596	NM_138677	914.94	2318.66	1842.7	343.559
1448028_at	Kiaa1171	KIAA1171 protein			Mm.301585	NM_173186	419.05	618.987	762.066	153.082
1416766_at	Flj20605	MOCO sulphurase C-terminal domain containing 2			Mm.177724	NM_133684	1217.73	2018.62	2052.69	461.289
1417245_at	Itr	intimal thickness-related receptor			Mm.275411	NM_021434	990.559	1941.46	1554.55	373.785
1449852_a_at	Ehd4	EH-domain containing 4	Plasma Membrane	enzyme	Mm.132226	NM_133838	503.174	430.754	618.876	186.159
1429217_at	Znf655	zinc finger protein 655	Unknown	other	Mm.206555	NM_028298	123.407	80.6229	197.464	39.6497
1433700_at	C14Orf129	chromosome 14 open reading frame 129			Mm.248019	NM_178613	855.651	641.391	719.628	254.829
1453767_a_at	Nt5M	5',3'-nucleotidase, mitochondrial	Cytoplasm	phosphatase	Mm.41761	NM_134029	228.557	356.657	141.15	80.3
1419459_a_at	Dkfzp564K142	implantation-associated protein	Extracellular Space	enzyme	Mm.275943	NM_025952	568.115	771.997	735.48	211.704
1437044_a_at	Gba	glucosidase, beta; acid (includes glucosylceramidase)	Cytoplasm	enzyme	Mm.5031	NM_008094	2342.44	852.313	834.732	318.281
1451924_a_at	Edn1	endothelin 1	Extracellular Space	other	Mm.14543	NM_010104	233.671	45.2782	90.0565	18.2737
1423558_at	Ifngr2	interferon gamma receptor 2 (interferon gamma transducer 1)	Plasma Membrane	transmembrane receptor	Mm.249364	NM_008338	116.701	74.1473	84.8114	22.8642
1436729_at	Afap	actin filament associated protein	Cytoplasm	other	Mm.125167	NM_027373	1268.8	698.925	776.588	278.516
1448276_at	Tm4Sf7	tetraspanin 4	Plasma Membrane	other	Mm.259477	NM_053082	1851.1	1396.01	1194.27	495.605
1416866_at	Bet1	BET1 homolog (S. cerevisiae)	Cytoplasm	transporter	Mm.286457	NM_009748	485.987	617.158	708.679	181.743
1438040_a_at	Tra1	tumor rejection antigen (gp96) 1	Plasma Membrane	other	Mm.87773	NM_011631	1952.26	2633.63	2072.99	755.332
1447720_x_at	Prkaca	protein kinase, cAMP-dependent, catalytic, alpha	Cytoplasm	kinase	Mm.19111	NM_008854	1806.58	1834.97	1990.85	699.107
1428082_at	Acsl5	acyl-CoA synthetase long-chain family member 5	Cytoplasm	enzyme	Mm.292056	NM_027976	1916.72	1819.93	1418.34	627.42
1448300_at	Mgst3	microsomal glutathione S-transferase 3	Cytoplasm	enzyme	Mm.218286	NM_025569	297.534	485.16	474.192	108.789
1433842_at	Lrrfip1	leucine rich repeat (in FLII) interacting protein 1	Nucleus	transcription regulator	Mm.45039	NM_008515	4692.85	3222.93	4941.8	1594.63
1417409_at	Jun	v-jun sarcoma virus 17 oncogene homolog (avian)	Nucleus	transcription regulator	Mm.275071	NM_010591	337.068	259.751	262.777	94.8265
1434689_at	Znf32	zinc finger protein 32 (KOX 30)			Mm.290847	NM_177684	516.252	479.265	426.019	170.181
1434441_at	C9Orf21	chromosome 9 open reading frame 21			Mm.227240	NM_025370	687.346	489.303	502.486	187.316
1454961_at	Synj1	synaptojanin 1	Cytoplasm	phosphatase	Mm.187079	XM_358889 /// XM_489610	630.228	1082.59	1262.89	240.329
1433508_at	Klf6	Kruppel-like factor 6			Mm.275036	NM_011803	853.135	927.566	1185.81	329.249
1416472_at	Syap1	synapse associated protein 1, SAP47 homolog (Drosophila)	Nucleus	other	Mm.44207	NM_025932	1867.05	802.728	923.929	333.42
1436143_at	Nag	neuroblastoma-amplified protein			Mm.177520	XM_484121	454.278	524.36	378.297	170.568
1455733_at	A430105I05Rik	RIKEN cDNA A430105I05 gene			---	---	133.172	121.029	139.163	43.5247
1430295_at	Gna13	guanine nucleotide binding protein (G protein), alpha 13	Plasma Membrane	enzyme	Mm.193925	NM_010303	327.733	222.12	194.935	74.6016
1415696_at	Sara1	SAR1 gene homolog A (S. cerevisiae)	Cytoplasm	enzyme	Mm.6698	NM_009120	3376.98	2937.48	3465.26	1260.73
1426825_at	Fmnl3	formin-like 3			Mm.29043	NM_011711	276.796	237.126	293.236	97.1001
1451175_at	Spcs3	signal peptidase complex subunit 3 homolog (S. cerevisiae)			Mm.86437	---	3450.09	3323.17	4189.74	1362.42
1425333_at	1810048P08Rik	RIKEN cDNA 1810048P08 gene			Mm.37380	NM_133717	259.785	80.3316	88.8897	25.6603
1450965_at	Tex261	testis expressed sequence 261			Mm.28371	NM_009357	437.116	767.763	727.651	165.992
1423052_at	Arf4	ADP-ribosylation factor 4	Cytoplasm	enzyme	Mm.297768	NM_007479	4958.41	4251.55	3511.76	1537.95
1428442_at	Bc029722	cDNA sequence BC029722			---	---	397.239	155.438	161.682	55.2112
1437008_x_at	Mgc5508	transmembrane protein 109	Unknown	other	Mm.251890	NM_134142	2494.39	2415.7	2279.32	928.68
1418928_a_at	Loc151194	similar to hepatocellular carcinoma-associated antigen HCA557b			Mm.46394	NM_025964	546.866	373.559	342.83	134.948
1433897_at	Ai597468	expressed sequence AI597468			---	NM_001013028	2806.01	4125.75	4309.06	1113.25
1455350_at	Tmem62	transmembrane protein 62			Mm.315212	NM_175285	357.079	147.847	132.021	48.0422
1454753_at	Rnpepl1	arginyl aminopeptidase (aminopeptidase B)-like 1			Mm.200971	NM_181405	329.463	355.653	451.659	124.095
1422807_at	Arf5	ADP-ribosylation factor 5	Cytoplasm	transporter	Mm.4996	NM_007480	118.382	163.286	199.717	39.5172
1426343_at	Simp	source of immunodominant MHC-associated peptides			Mm.296158	NM_024222	619.916	705.35	536.788	241.235
1428508_at	Kiaa1055	TBC1 domain family, member 2B			Mm.335347	NM_194334	178.891	182.538	142.162	57.2938
1419898_s_at	Zc3H7A	zinc finger CCCH-type containing 7A			Mm.226860	NM_145931	265.087	237.166	248.748	89.9475
1423704_at	Lypla3	lysophospholipase 3 (lysosomal phospholipase A2)	Cytoplasm	enzyme	Mm.284770	NM_133792	382.357	641.832	741.33	146.206
1423247_at	Txndc4	thioredoxin domain containing 4 (endoplasmic reticulum)			Mm.317701	NM_029572	996.516	1881.5	1680.27	393.952
1415987_at	Hdlbp	high density lipoprotein binding protein (vigilin)			Mm.30012	NM_133808	3286.98	3953.7	3309.94	1318.34
1426558_x_at	3100002L24Rik	RIKEN cDNA 3100002L24 gene			---	---	1048.04	1261.01	971.694	415.527
1450469_at	Ddc8	testis specific protein, Ddc8			Mm.358685	NM_021440	47.3267	29.4947	38.2695	5.72102
1422449_s_at	Rcn2	reticulocalbin 2, EF-hand calcium binding domain	Cytoplasm	other	Mm.1782	NM_011992	2971.62	3575.03	2484.87	1195.55
1448569_at	Cd8B1	CD8 antigen, beta polypeptide 1 (p37)	Plasma Membrane	other	Mm.333148	NM_009858	1025.1	1127.29	1037.19	407.831
1454810_s_at	Kiaa0804	KIAA0804			Mm.235683	XM_484535 /// XM_489536	229.483	360.316	259.273	85.1415
1419497_at	Cdkn1B	cyclin-dependent kinase inhibitor 1B (p27, Kip1)	Nucleus	other	Mm.2958	NM_009875	74.0769	87.7478	81.0392	22.1018
1449110_at	Rhob	ras homolog gene family, member B	Cytoplasm	enzyme	Mm.687	NM_007483	1750.03	800.92	629.635	282.936
1448559_at	Flot1	flotillin 1	Plasma Membrane	other	Mm.2931	NM_008027	867.372	545.09	643.775	234.54
1423782_at	Mobk1B	MOB1, Mps One Binder kinase activator-like 1B (yeast)	Plasma Membrane	other	Mm.29500	NM_145571	2396.3	2716.02	3062.43	969.913
1428138_s_at	Arl10C	ADP-ribosylation factor-like 8B			Mm.271178	NM_026011	1241.16	1310.21	1237.57	498.572
1416303_at	Litaf	lipopolysaccharide-induced TNF factor			Mm.294753	NM_019980	3256.41	2349.21	1890.25	857.744
1451368_at	Alg1	asparagine-linked glycosylation 1 homolog (yeast, beta-1,4-mannosyltransferase)	Unknown	enzyme	Mm.34581	NM_145362 /// XM_622595	863.268	628.314	594.888	242.042
1423596_at	Nek6	NIMA (never in mitosis gene a)-related kinase 6	Nucleus	kinase	Mm.386786	NM_021606	381.301	339.547	240.625	111.228
1441737_s_at	Rassf1	Ras association (RalGDS/AF-6) domain family 1	Nucleus	other	Mm.12091	NM_019713	1116.24	995.882	1059.07	414.613
1427163_at	Ubr2	ubiquitin protein ligase E3 component n-recognin 2	Unknown	enzyme	Mm.28234	NM_146078	215.813	256.776	195.896	80.8001
1449622_s_at	Atp6Ap1	ATPase, H+ transporting, lysosomal accessory protein 1	Cytoplasm	transporter	Mm.21961	NM_018794	2566.35	1348.91	1572.35	593.084
1460556_at	Mical-L1	MICAL-like 1			---	---	462.972	186.951	252.835	82.6741
1434205_at	Ppp2R5C	protein phosphatase 2, regulatory subunit B (B56), gamma isoform	Nucleus	other	Mm.240396	NM_012023	801.905	653.414	722.302	275.879
1448567_at	Pl6	placental protein 6			Mm.260153	NM_019704	532.232	544.01	577.635	211.841
1424366_at	Tmem15	transmembrane protein 15			Mm.26690	NM_177648	774.759	471.618	457.854	184.027
1422467_at	Ppt1	palmitoyl-protein thioesterase 1 (ceroid-lipofuscinosis, neuronal 1, infantile)			Mm.277719	NM_008917	463.779	318.533	438.186	148.339
1417624_at	Nab1	NGFI-A binding protein 1 (EGR1 binding protein 1)	Nucleus	transcription regulator	Mm.25903	NM_008667	1299.07	723.607	593.163	264.058
1426220_at	C2Orf18	chromosome 2 open reading frame 18			Mm.247985	NM_175675	158.344	143.711	118.044	46.1123
1416831_at	Neu1	sialidase 1 (lysosomal sialidase)	Cytoplasm	enzyme	Mm.8856	NM_010893	145.82	176.302	263.598	52.3046
1424442_a_at	Pja2	praja 2, RING-H2 motif containing			Mm.41711	NM_001025309 /// NM_144859	1276.18	697.65	503.651	240.724
1423785_at	Egln1	egl nine homolog 1 (C. elegans)	Cytoplasm	enzyme	Mm.140619	NM_053207	817.222	676.075	375.439	209.959
1438682_at	Pik3R1	phosphoinositide-3-kinase, regulatory subunit 1 (p85 alpha)	Cytoplasm	kinase	Mm.259333	NM_001024955 /// NM_011085	527.256	171.107	192.005	67.3248
1418872_at	Abcb1B	ATP-binding cassette, sub-family B (MDR/TAP), member 1B	Plasma Membrane	transporter	Mm.146649	NM_011075	503.686	456.988	548.384	200.559
1448317_at	Mgc13159	hypothetical protein MGC13159			Mm.256185	NM_025480	1190.71	2363.34	2053.27	486.211
1428894_at	Selo	selenoprotein O			Mm.358861	NM_027905	150.813	82.4063	60.5609	21.6946
1452342_at	Apbb2	amyloid beta (A4) precursor protein-binding, family B, member 2 (Fe65-like)			Mm.5159	NM_009686	529.083	340.74	310.596	127.368
1427245_at	Arfgap1	ADP-ribosylation factor GTPase activating protein 1	Cytoplasm	transporter	Mm.33765	NM_145760	1054.69	1888.12	1633.77	431.36
1422572_at	Rhog	ras homolog gene family, member G (rho G)	Cytoplasm	enzyme	Mm.259795	NM_019566	237.814	256.644	256.682	91.0854
1436196_at	C030046G05	hypothetical protein C030046G05			---	---	136.618	95.5137	123.543	37.647
1454418_at	5330421C15Rik	RIKEN cDNA 5330421C15 gene			---	---	39.1699	72.05	50.5156	8.37403
1426974_at	Os9	amplified in osteosarcoma	Nucleus	other	Mm.295246	NM_177614	420.096	256.905	234.059	94.7248
1423621_a_at	Slc33A1	solute carrier family 33 (acetyl-CoA transporter), member 1			Mm.135619	NM_015728	780.035	468.334	577.478	211.586
1418710_at	Cd59	CD59 antigen p18-20 (antigen identified by monoclonal antibodies 16.3A5, EJ16, EJ30, EL32 and G344)	Plasma Membrane	other	Mm.247265	NM_007652	292.541	154.569	185.095	63.3343
1423332_at	Sdcbp	syndecan binding protein (syntenin)	Plasma Membrane	enzyme	Mm.247473	NM_016807	3756.4	2198.31	2493.09	977.922
1448937_at	Slc35B3	solute carrier family 35, member B3			Mm.255506	NM_134060	480.97	851.772	883.42	194.413
1452410_a_at	Fes	feline sarcoma oncogene	Cytoplasm	kinase	Mm.48757	NM_010194	129.107	44.6735	62.5453	14.5669
1454787_at	Zdhhc9	zinc finger, DHHC-type containing 9	Nucleus	other	Mm.207367	NM_172465	109.947	108.658	157.819	38.2915
1432073_at	1700113I22Rik	RIKEN cDNA 1700113I22 gene			Mm.358756	NM_026865	245.695	263.48	144.757	78.0283
1416733_at	Mkln1	muskelin 1, intracellular mediator containing kelch motifs	Cytoplasm	other	Mm.238038	NM_013791	705.785	995.869	553.511	289.741
1423347_at	Sec23A	Sec23 homolog A (S. cerevisiae)			Mm.209207	NM_009147	2138.47	3408.86	3688.37	894.772
1415749_a_at	Rragc	Ras-related GTP binding C	Cytoplasm	enzyme	Mm.220922	NM_017475	1773.92	1750.15	2089.16	741.585
1416895_at	Efna1	ephrin-A1	Plasma Membrane	other	Mm.15675	NM_010107	53.4221	40.327	52.0881	11.5592
1449559_at	Msx2	msh homeobox homolog 2 (Drosophila)	Nucleus	transcription regulator	Mm.1763	NM_013601	114.752	219.071	263.896	40.6246
1430133_at	4921505D17Rik	RIKEN cDNA 4921505D17 gene			---	---	711.981	208.921	173.072	72.9511
1426648_at	Mapkapk2	mitogen-activated protein kinase-activated protein kinase 2	Nucleus	kinase	Mm.221235	NM_008551	284.803	312.775	337.406	112.805
1434123_at	Fut11	fucosyltransferase 11 (alpha (1,3) fucosyltransferase)			Mm.277552	NM_028428	194.897	136.192	166.017	56.1188
1416253_at	Cdkn2D	cyclin-dependent kinase inhibitor 2D (p19, inhibits CDK4)	Nucleus	transcription regulator	Mm.29020	NM_009878	314.244	241.48	280.943	102.887
1422538_at	Extl2	exostoses (multiple)-like 2	Cytoplasm	enzyme	Mm.41739	NM_021388	505.879	727.03	631.549	206.839
1430125_s_at	Pqlc1	PQ loop repeat containing 1			Mm.29247	NM_025861	354.52	227.895	193.343	81.4964
1420772_a_at	Tsc22D3	TSC22 domain family, member 3	Nucleus	transcription regulator	Mm.22216	NM_010286	373.38	68.3813	82.7548	24.1155
1424183_at	Acat1	acetyl-Coenzyme A acetyltransferase 1 (acetoacetyl Coenzyme A thiolase)	Cytoplasm	enzyme	Mm.293233	NM_144784	2776.93	1076.76	886.381	409.297
1433730_at	Elmod2	ELMO domain containing 2			Mm.38762	NM_178736	663.53	654.402	525.866	243.492
1454775_at	Hdac10	histone deacetylase 10	Nucleus	transcription regulator	Mm.203954	NM_199198	220.293	173.308	120.733	54.7454
1438011_at	Pcyt1A	phosphate cytidylyltransferase 1, choline, alpha	Cytoplasm	enzyme	Mm.209300	NM_009981	376.616	272.653	275.114	108.934
1451622_at	Lmbrd1	LMBR1 domain containing 1			Mm.336563	NM_026719	680.202	739.5	727.253	282.785
1418135_at	Aff1	AF4/FMR2 family, member 1	Nucleus	transcription regulator	Mm.6949	NM_133919	478.185	792.525	650.125	196.979
1443932_at	Klhdc1	kelch domain containing 1			Mm.180969	NM_178253	136.424	38.4458	50.1198	10.9952
1415766_at	4930564D15Rik				---	---	327.947	442.42	433.643	132.753
1428372_at	St5	suppression of tumorigenicity 5	Unknown	enzyme	Mm.252009	NM_001001326 /// NM_029811	225.559	267.311	299.639	88.823
1416548_at	Slc35B4	solute carrier family 35, member B4			Mm.245527	NM_021435	309.384	302.479	333.893	124.851
1419308_at	Invs	inversin	Nucleus	transcription regulator	Mm.317706	NM_010569	122.881	47.2454	38.4217	10.4129
1422944_a_at	Diaph3	diaphanous homolog 3 (Drosophila)	Cytoplasm	enzyme	Mm.308690	NM_019670	321.726	305.633	215.603	104.337
1452134_at	Mgc4618	hypothetical protein MGC4618			Mm.258324	NM_028223	123.534	94.7124	61.5747	25.6852
1450623_at	Gnb2	guanine nucleotide binding protein (G protein), beta polypeptide 2	Plasma Membrane	enzyme	Mm.30141	NM_010312	1646.08	1344.43	1847.05	680.202
1417490_at	Ctsb	cathepsin B	Cytoplasm	peptidase	Mm.236553	NM_007798	6294.94	1915.3	2208.12	881.497
1425704_at	Mgc4172	short-chain dehydrogenase/reductase			Mm.192213	NM_177564	97.8076	74.2643	64.5647	21.9966
1452307_at	Cables2	Cdk5 and Abl enzyme substrate 2	Unknown	other	Mm.386884	NM_145851	130.485	124.118	130.45	47.082
1436732_s_at	Fbxw8	F-box and WD-40 domain protein 8	Unknown	other	Mm.221769	NM_172721	898.175	1207.56	937.516	380.721
1454916_s_at	Arfip1	ADP-ribosylation factor interacting protein 1 (arfaptin 1)			Mm.316536	XM_130985	2277.03	2232.81	1787.25	862.654
1435074_at	Flj11273	transmembrane protein 106B			Mm.27742	NM_027992	1522.93	598.259	397.959	207.818
1431798_a_at	Syde1	synapse defective 1, Rho GTPase, homolog 1 (C. elegans)			Mm.86439	XM_109598 /// XM_359260	224.593	146.288	107.521	47.0111
1428784_at	Gmip	GEM interacting protein			Mm.324305	NM_198101	50.5092	116.348	78.2434	13.9008
1448477_at	Chst12	carbohydrate (chondroitin 4) sulfotransferase 12	Unknown	enzyme	Mm.28934	NM_021528	253.852	203.264	213.534	82.5214
1427918_a_at	Rhoq	ras homolog gene family, member Q	Plasma Membrane	enzyme	Mm.826	NM_145491	3277.34	1025.42	1195.07	474.336
1452302_at	Arhgef10	Rho guanine nucleotide exchange factor (GEF) 10			Mm.240298	NM_172751	133.745	83.1397	65.9021	24.4743
1439942_at	Prep	prolyl endopeptidase	Cytoplasm	peptidase	Mm.37294	NM_011156	127.474	167.118	148.675	47.6679
1423965_at	Cd99L2	CD99 antigen-like 2			Mm.283879	NM_138309	381.702	166.145	144.149	59.9132
1417723_at	Ube2J1	ubiquitin-conjugating enzyme E2, J1 (UBC6 homolog, yeast)	Unknown	enzyme	Mm.259095	NM_019586	903.396	254.667	290.296	111.363
1427363_at	Myo10	myosin X	Cytoplasm	other	Mm.60590	NM_019472	82.8727	67.8226	43.1225	16.3114
1446090_at	6530409C15Rik	RIKEN cDNA 6530409C15 gene			Mm.367108	XM_485734	74.6663	141.36	94.2869	24.728
1416735_at	Asah1	N-acylsphingosine amidohydrolase (acid ceramidase) 1	Cytoplasm	enzyme	Mm.22547	NM_019734	4221.8	4314.42	4518.98	1843.4
1451462_a_at	Ifnar2	interferon (alpha, beta and omega) receptor 2	Plasma Membrane	transmembrane receptor	Mm.6834	NM_010509	582.186	338.576	223.902	115.354
1417180_at	Pcsk7	proprotein convertase subtilisin/kexin type 7	Extracellular Space	peptidase	Mm.3255	NM_008794	247.486	216.424	219.414	87.7609
1423730_at	Crr9	cisplatin resistance related protein CRR9p			Mm.30099	NM_146047	3851.47	3432.39	3121.25	1432
1448118_a_at	Ctsd	cathepsin D (lysosomal aspartyl peptidase)	Cytoplasm	peptidase	Mm.231395	NM_009983	3040.65	2132.71	1879.04	873.636
1431293_a_at	C3Orf4	claudin domain containing 1			Mm.29482	NM_171826	1790.67	773.893	863.097	352.14
1428580_at	Blvra	biliverdin reductase A	Cytoplasm	enzyme	Mm.22028	NM_026678	1257.12	557.953	327.815	186.9
1448402_at	Tln1	talin 1	Plasma Membrane	other	Mm.208601	NM_011602	802.576	474.293	390.5	182.448
1417008_at	Crat	carnitine acetyltransferase	Cytoplasm	enzyme	Mm.20396	NM_007760	74.7888	77.2903	59.5625	22.1496
1437325_x_at	Aldh18A1	aldehyde dehydrogenase 18 family, member A1	Cytoplasm	kinase	Mm.233117	NM_019698 /// NM_153554	1624.83	1515.94	1496.3	656.845
1421236_at	Ripk2	receptor-interacting serine-threonine kinase 2	Plasma Membrane	kinase	Mm.112765	NM_138952	194.377	159.11	116.721	53.0065
1435093_at	Zfyve20	zinc finger, FYVE domain containing 20	Cytoplasm	other	Mm.290734	NM_030081	386.351	442.818	387.012	163.397
1448742_at	Snai1	snail homolog 1 (Drosophila)	Nucleus	other	Mm.2093	NM_011427	58.1512	75.1205	50.4097	17.803
1422506_a_at	Cstb	cystatin B (stefin B)	Cytoplasm	other	Mm.6095	NM_007793	6103.84	4295.7	5042.54	2068.47
1434059_at	Kiaa1539	KIAA1539			Mm.260162	NM_172691	327.087	203.652	140.663	68.5682
1416658_at	Frzb	frizzled-related protein	Extracellular Space	other	Mm.314721	NM_011356	27.7926	57.1344	50.7083	4.3712
1418512_at	Stk3	serine/threonine kinase 3 (STE20 homolog, yeast)			Mm.262330	NM_019635	414.069	547.027	400.707	176.352
1428113_at	Flj14624	transmembrane and tetratricopeptide repeat containing 4			Mm.271988	NM_028651	1275.59	619.297	572.942	257.714
1454628_at	Hom-Tes-103	HOM-TES-103 tumor antigen-like	Unknown	other	Mm.129415	NM_178787	76.1038	75.7547	83.3342	25.9948
1434338_at	Kiaa0258	KIAA0258			Mm.259311	NM_172866	550.806	634.695	657.874	238.472
1418996_a_at	Loc144363	hypothetical protein LOC144363			Mm.46847	NM_133688	668.856	616.155	600.036	264.151
1458897_at	Ust	uronyl-2-sulfotransferase			Mm.41163	NM_177387	64.6512	41.2599	81.4368	19.4657
1423613_at	Ssfa2	sperm specific antigen 2			---	---	310.883	262.535	417.698	131.233
1417032_at	Ube2G2	ubiquitin-conjugating enzyme E2G 2 (UBC7 homolog, yeast)	Cytoplasm	enzyme	Mm.307906	NM_019803	1434.84	1242.01	1163.87	530.984
1421891_at	St3Gal2	ST3 beta-galactoside alpha-2,3-sialyltransferase 2	Cytoplasm	enzyme	Mm.200388	NM_009179 /// NM_178048	591.426	196.444	162.595	72.4347
1423955_a_at	Lass2	LAG1 longevity assurance homolog 2 (S. cerevisiae)			Mm.181009	NM_029789	829.336	1165.22	1089.85	363.883
1434418_at	Lass6	LAG1 longevity assurance homolog 6 (S. cerevisiae)			Mm.222222	NM_172856	414.003	424.881	528.658	177.785
1440402_at	C14Orf49	chromosome 14 open reading frame 49			Mm.212688	NM_172500	33.2347	36.7115	27.3234	6.37274
1428668_at	Acbd3	acyl-Coenzyme A binding domain containing 3	Cytoplasm	other	Mm.272981	NM_133225	1336.38	1437.94	1513.72	592.262
1424184_at	Acadvl	acyl-Coenzyme A dehydrogenase, very long chain	Cytoplasm	enzyme	Mm.18630	NM_017366	2323.86	1270.72	1344.54	579.72
1460366_at	Flj35827	echinoderm microtubule associated protein like 3			Mm.31008	NM_144872	312.979	393.497	409.334	132.815
1428898_at	Mon1A	MON1 homolog A (yeast)			Mm.38037	NM_028369	148.79	148.133	140.602	56.9679
1434026_at	Atp8B2	ATPase, Class I, type 8B, member 2			Mm.30455	XM_283873	838.582	589.054	432.129	222.062
1418896_a_at	Rpn2	ribophorin II	Cytoplasm	enzyme	Mm.22130	NM_019642	3445.6	2667.51	2495.74	1155.25
1448005_at	Sash1	SAM and SH3 domain containing 1	Unknown	other	Mm.338275	NM_175155	1002.89	684.69	765.254	318.907
1455089_at	Gng12	guanine nucleotide binding protein (G protein), gamma 12	Plasma Membrane	enzyme	Mm.234342	NM_025278	932.376	419.406	572.801	216.064
1452207_at	Cited2	Cbp/p300-interacting transactivator, with Glu/Asp-rich carboxy-terminal domain, 2	Nucleus	transcription regulator	Mm.272321	NM_010828	2274.61	3123.22	2312.48	1019.64
1455066_s_at	9130229H14Rik	RIKEN cDNA 9130229H14 gene			Mm.266884	XM_135706	1101.81	1538.86	1327.49	490.569
1429206_at	Rhobtb1	Rho-related BTB domain containing 1			---	---	106.185	85.4844	42.2641	20.9154
1441948_x_at	Tex27	zinc finger, AN1-type domain 3			Mm.220972	NM_148926	2076.08	1362.91	1278.34	590.419
1415745_a_at	Dscr3	Down syndrome critical region gene 3			Mm.7472	NM_007834	1620.58	1246.52	1456.52	607.567
1427763_a_at	Camk2D	calcium/calmodulin-dependent protein kinase (CaM kinase) II delta	Cytoplasm	kinase	Mm.255822	NM_001025438 /// NM_001025439 /// NM_023813	68.7832	175.75	85.414	23.3502
1449964_a_at	Mlycd	malonyl-CoA decarboxylase	Cytoplasm	enzyme	Mm.255499	NM_019966	56.8286	42.1525	34.8444	9.56011
1439197_at	Pik4Cb	phosphatidylinositol 4-kinase, catalytic, beta polypeptide	Cytoplasm	kinase	Mm.386837	NM_175356	87.8282	59.9302	135.273	32.0794
1455315_at	2410019G02Rik	RIKEN cDNA 2410019G02 gene			---	NM_001024920	190.253	219.741	246.491	78.8823
1419536_a_at	Rela	v-rel reticuloendotheliosis viral oncogene homolog A, nuclear factor of kappa light polypeptide gene enhancer in B-cells 3, p65 (avian)	Nucleus	transcription regulator	Mm.249966	NM_009045	1062.41	527.824	665.864	264.707
1433704_s_at	Tloc1	translocation protein 1			Mm.26017	NM_027016	2268.54	3291.38	3462.41	1028.65
1447812_x_at	Flnc	filamin C, gamma (actin binding protein 280)	Cytoplasm	other	Mm.39046	XM_284175	301.107	753.378	269.001	129.684
1422880_at	Sypl	synaptophysin-like 1			Mm.246304	NM_013635 /// NM_198710	2819.53	2606.37	2505.7	1164.75
1452628_at	Bag5	BCL2-associated athanogene 5			Mm.44239	NM_027404	779.327	1342.83	1142.07	349.61
1420630_at	Kiaa1467	KIAA1467 protein			Mm.34182	NM_028982	179.923	105.557	105.326	40.395
1460170_at	Ext2	exostoses (multiple) 2	Cytoplasm	enzyme	Mm.4336	NM_010163	1180.16	631.52	517.05	255.777
1434791_at	Atp6V0A2	ATPase, H+ transporting, lysosomal V0 subunit A2	Cytoplasm	transporter	Mm.1158	NM_011596	257.695	248.277	205.963	96.3768
1419041_at	Cda08	T-cell immunomodulatory protein			Mm.334685	NM_028007	798.507	580.865	438.23	226.2
1415709_s_at	Gbf1	golgi-specific brefeldin A resistance factor 1	Cytoplasm	other	Mm.271620	NM_178930	252.911	261.818	226.344	104.191
1424015_at	Rab6Ip1	RAB6 interacting protein 1			Mm.21904	NM_021494	1558.9	1901.45	2090.68	709.32
1428050_a_at	Cgi-119	transmembrane BAX inhibitor motif containing 4			Mm.157426	NM_026617	969.614	541.538	591.349	252.855
1427879_at	C2Orf24	chromosome 2 open reading frame 24			Mm.28193	NM_026977	424.238	391.959	433.128	182.001
1428750_at	Cdc42Ep2	CDC42 effector protein (Rho GTPase binding) 2	Plasma Membrane	other	Mm.195932	NM_026772	86.2733	38.4144	86.0508	20.6693
1452281_at	Sos2	son of sevenless homolog 2 (Drosophila)	Cytoplasm	other	Mm.3770	XM_127051	180.892	269.414	263.175	75.3658
1416109_at	Fuca1	fucosidase, alpha-L- 1, tissue			Mm.290126	NM_024243	765.967	529.327	479.531	224.614
1435414_s_at	Dctn1	dynactin 1 (p150, glued homolog, Drosophila)	Cytoplasm	other	Mm.6919	NM_007835	1495.6	1216.3	1269.8	565.733
1452607_at	2610030H06Rik	RIKEN cDNA 2610030H06 gene			---	---	437.39	387.959	307.329	152.531
1447870_x_at	1110002E22Rik	RIKEN cDNA 1110002E22 gene			---	---	44.2549	41.7806	24.3798	7.27648
1422616_s_at	Wdr54	WD repeat domain 54			Mm.130665	NM_023790	80.9545	108.868	71.6811	29.4148
1449263_at	Ufm1	ubiquitin-fold modifier 1			Mm.28917	NM_026435	747.062	877.63	755.54	337.411
1460441_at	Zxda	zinc finger, X-linked, duplicated A			Mm.296435	---	94.4753	55.681	90.7621	25.857
1448318_at	Adfp	adipose differentiation-related protein	Plasma Membrane	other	Mm.381	NM_007408	3767.64	1307.56	1910.83	737.371
1418220_at	Foxf2	forkhead box F2	Nucleus	transcription regulator	Mm.376184	NM_010225	99.1375	21.3618	39.6301	6.13907
1427925_at	Stx17	syntaxin 17			Mm.171334	NM_026343	151.371	159.678	113.858	55.4393
1419583_at	Cbx4	chromobox homolog 4 (Pc class homolog, Drosophila)			Mm.268070	NM_007625	468.008	234.974	132.751	77.3028
1450071_at	Ash1L	ash1 (absent, small, or homeotic)-like (Drosophila)			Mm.130752	NM_138679	572.874	253.106	254.176	109.756
1420635_a_at	Tcirg1	T-cell, immune regulator 1, ATPase, H+ transporting, lysosomal V0 protein A3	Plasma Membrane	enzyme	Mm.271689	NM_016921	490.924	355.059	403.595	168.494
1455539_at	Gpld1	glycosylphosphatidylinositol specific phospholipase D1	Cytoplasm	enzyme	---	---	260.576	162.132	172.403	69.8381
1423732_at	Tram1	translocation associated membrane protein 1	Cytoplasm	other	Mm.28765	NM_028173	2377.3	3285.54	3196.88	1098.45
1423926_at	Slc39A13	solute carrier family 39 (zinc transporter), member 13			Mm.192375	NM_026721	393.737	161.059	160.838	66.9759
1437723_s_at	Derl1	Der1-like domain family, member 1	Cytoplasm	other	Mm.289387	NM_024207	3392.06	3701.02	4112.14	1572.81
1435740_at	Rai17	retinoic acid induced 17	Nucleus	other	Mm.227484	NM_183208	1409.48	434.444	687.972	254.234
1437143_a_at	Txndc	thioredoxin domain containing			Mm.204670	NM_028339	2987	5020.39	4605.85	1388.03
1452011_a_at	Uxs1	UDP-glucuronate decarboxylase 1			Mm.201248	NM_026430	1010.39	1054.53	979.739	464.234
1423374_at	Ncoa6	nuclear receptor coactivator 6	Nucleus	transcription regulator	Mm.27592	NM_019825	419.62	379.219	421.262	179.355
1451970_at	Loc221955	KCCR13L	Unknown	enzyme	Mm.332549	NM_144915	111.385	73.9762	96.0964	31.8519
1437731_at	C21Orf25	chromosome 21 open reading frame 25			Mm.1465	NM_174847	38.7048	49.1524	41.8342	10.1463
1428596_at	Kiaa0676	KIAA0676 protein			Mm.290975	XM_109880	374.974	209.505	191.131	86.0254
1454680_at	Kiaa0232	KIAA0232 gene product			Mm.26480	XM_485595	528.627	361.873	496.568	193.586
1428864_at	5530400B01Rik	RIKEN cDNA 5530400B01 gene			---	---	91.0346	21.4039	57.6402	10.5686
1448524_s_at	Ssr4	signal sequence receptor, delta (translocon-associated protein delta)			Mm.831	NM_009279	2393.99	2404.94	1928.82	1010.38
1418631_at	Ube2H	ubiquitin-conjugating enzyme E2H (UBC8 homolog, yeast)	Cytoplasm	enzyme	Mm.332967	NM_009459	1109.81	1556.93	1730.58	514.949
1447277_s_at	Pcyox1	prenylcysteine oxidase 1			Mm.30849	NM_025823	3162.65	3109.91	3945.24	1482.79
1433455_at	Lnk	lymphocyte adaptor protein	Cytoplasm	other	Mm.65493	NM_008507	217.404	141.578	154.944	61.8903
1417690_at	Prkag1	protein kinase, AMP-activated, gamma 1 non-catalytic subunit	Unknown	kinase	Mm.6670	NM_016781	941.199	748.246	877.459	375.456
1435444_at	Atf6	activating transcription factor 6	Nucleus	transcription regulator	Mm.377046	XM_129579	221.865	214.209	330.605	96.7986
1415890_at	Papss1	3'-phosphoadenosine 5'-phosphosulfate synthase 1	Cytoplasm	enzyme	Mm.244912	NM_011863	509.489	1293.69	710.29	232.961
1424640_at	Arl10B	ADP-ribosylation factor-like 8A			Mm.174998	NM_026823	227.384	91.6362	138.546	46.4862
1416199_at	Kifc3	kinesin family member C3	Cytoplasm	enzyme	Mm.378951	NM_010631	189.277	209.599	185.522	81.62
1428095_a_at	Tmem24	transmembrane protein 24			Mm.33869	NM_027909	77.7789	103.03	104.323	28.9128
1436849_x_at	Gaa	glucosidase, alpha; acid (Pompe disease, glycogen storage disease type II)	Cytoplasm	enzyme	Mm.4793	NM_008064	1512.5	473.495	689.059	267.9
1452705_at	Kiaa0251	KIAA0251 protein			Mm.171484	NM_053181 /// NM_178853	667.045	782.563	703.602	309.043
1435027_at	Golga1	golgi autoantigen, golgin subfamily a, 1	Cytoplasm	other	Mm.131098	NM_029793	208.768	110.786	117.601	46.3203
1418699_s_at	Fech	ferrochelatase (protoporphyria)	Cytoplasm	enzyme	Mm.1070	NM_007998	1736.02	1014.22	873.309	441.001
1436752_at	Flj10560	hypothetical protein FLJ10560			Mm.68291	XM_148441 /// XM_358792	186.031	169.947	148.011	67.7132
1453063_at	Cltb	clathrin, light polypeptide (Lcb)	Plasma Membrane	other	Mm.290026	NM_028870	388.48	400.508	340.092	168.359
1433808_at	Kiaa1833	hypothetical protein KIAA1833			Mm.123240	XM_283282	421.984	273.035	414.566	155.799
1423225_at	Selk	selenoprotein K			Mm.104491	NM_019979	1930.71	1628.55	1573.49	755.13
1416949_s_at	Slc39A7	solute carrier family 39 (zinc transporter), member 7			Mm.18556	NM_008202	2391.36	2435.7	2493.56	1132.09
1452702_at	Clcn7	chloride channel 7	Plasma Membrane	ion channel	Mm.270587	NM_011930	562.982	304.192	333.529	144.059
1441994_at	Pcdhb16 (Pcdhbp)	protocadherin beta 16			Mm.197441	NM_053141	202.953	34.6642	36.3851	8.95244
1415940_at	Loc90637	zinc finger, AN1-type domain 2A			Mm.24521	NM_133349	840.9	648.115	838.153	346.751
1428380_at	C2Orf28	chromosome 2 open reading frame 28			Mm.28144	NM_027855 /// NM_212470	1045.69	423.693	421.436	193.76
1417042_at	Slc37A4	solute carrier family 37 (glycerol-6-phosphate transporter), member 4			Mm.30087	NM_008063	206.382	320.242	259.518	90.5489
1451284_at	Yipf3	Yip1 domain family, member 3			Mm.248769	NM_145353	328.227	256.546	262.58	116.026
1418844_at	Alg9	asparagine-linked glycosylation 9 homolog (yeast, alpha 1,2 mannosyltransferase)			Mm.160035	NM_133981	462.335	746.591	579.818	212.97
1455372_at	Cpeb3	cytoplasmic polyadenylation element binding protein 3			Mm.360051	NM_198300	117.586	123.783	105.431	46.8314
1434960_at	Taf9L	TAF9B RNA polymerase II, TATA box binding protein (TBP)-associated factor, 31kDa	Nucleus	transcription regulator	Mm.19440	NM_001001176	96.3326	110.951	47.9496	30.0506
1436820_at	Kctd11	potassium channel tetramerisation domain containing 11	Cytoplasm	other	Mm.239498	NM_153143	180.224	192.869	171.944	78.4961
1423349_at	Socs5	suppressor of cytokine signaling 5	Unknown	other	Mm.126885	NM_019654	654.099	582.449	516.597	255.986
1435032_at	Golgb1	golgi autoantigen, golgin subfamily b, macrogolgin (with transmembrane signal), 1	Cytoplasm	other	Mm.244815	XM_148244 /// XM_622629 /// XM_622630	458.021	435.08	377.601	187.376
1428623_at	Plxna1	plexin A1	Plasma Membrane	transmembrane receptor	Mm.3789	NM_008881	317.643	296.782	305.864	136.882
1435870_at	Sycp3	synaptonemal complex protein 3	Nucleus	other	Mm.297977	NM_011517	136.259	53.3628	66.5156	20.8441
1455839_at	Ugcgl1	UDP-glucose ceramide glucosyltransferase-like 1			Mm.261022	NM_198899	627.654	783.666	616.029	294.282
1435430_at	Tmem1	transmembrane protein 1			Mm.27539	XM_125775 /// XM_359259	892.182	644.331	901.224	364.643
1424793_a_at	1700023A18Rik	phosphatidylethanolamine binding protein 2			Mm.293018	NM_029595	32.4268	29.4623	53.2182	7.64503
1418658_at	Cgi-90	family with sequence similarity 82, member B			Mm.257603	NM_025476	126.443	78.5862	40.0125	20.6168
1436153_a_at	Zmynd11	zinc finger, MYND domain containing 11	Nucleus	other	Mm.258773	NM_144516	2702.43	2173.27	1752.29	940.801
1416308_at	Ugdh	UDP-glucose dehydrogenase	Nucleus	enzyme	Mm.344831	NM_009466	3194.8	1489.36	1918.49	816.652
1417964_at	Ap3D1	adaptor-related protein complex 3, delta 1 subunit	Cytoplasm	transporter	Mm.209294	NM_007460	1376.49	1223.54	1178.44	573.713
1450048_a_at	Idh2	isocitrate dehydrogenase 2 (NADP+), mitochondrial	Cytoplasm	enzyme	Mm.246432	NM_173011	953.136	1641.81	1499.97	453.86
1450746_at	Keap1	kelch-like ECH-associated protein 1	Cytoplasm	transcription regulator	Mm.248266	NM_016679	402.857	554.171	542.54	187.286
1448411_at	Wfs1	Wolfram syndrome 1 (wolframin)	Plasma Membrane	enzyme	Mm.20916	NM_011716	419.287	244.727	264.354	115.429
1429240_at	Stard4	START domain containing 4, sterol regulated	Unknown	transporter	Mm.127058	NM_133774	628.597	383.27	609.596	232.742
1415671_at	Atp6V0D1	ATPase, H+ transporting, lysosomal 38kDa, V0 subunit D1	Cytoplasm	transporter	Mm.17708	NM_013477	2239.54	1967.09	2046.85	965.774
1426078_a_at	Gpr108	G protein-coupled receptor 108			Mm.28468	NM_030084	232.902	165.524	168.101	73.0619
1451379_at	Rab22A	RAB22A, member RAS oncogene family	Cytoplasm	enzyme	Mm.275304	NM_024436	882.704	375.494	463.29	196.138
1416782_s_at	Praf2	PRA1 domain family, member 2			Mm.28850	NM_138602	622.226	239.257	296.029	122.276
1426350_at	Mgat2	mannosyl (alpha-1,6-)-glycoprotein beta-1,2-N-acetylglucosaminyltransferase	Cytoplasm	enzyme	Mm.206642	NM_146035	342.92	438.083	413.453	159.093
1417857_at	Mmaa	methylmalonic aciduria (cobalamin deficiency) cblA type			Mm.26510	NM_133823	149.763	119.911	128.654	52.639
1426745_at	D11Bwg0434E	DNA segment, Chr 11, Brigham & Women's Genetics 0434 expressed			Mm.29852	NM_173742	205.549	66.4076	85.5029	29.079
1448812_at	Hpcal1	hippocalcin-like 1			Mm.360899	NM_016677	893.556	486.273	848.846	317.999
1415986_at	Clcn4	chloride channel 4			Mm.297883	NM_011334	301.641	307.043	357.49	139.363
1434385_at	Tom1L2	target of myb1-like 2 (chicken)			Mm.218875	NM_153080	284.923	252.566	284.267	123.186
1427992_a_at	Rab12	RAB12, member RAS oncogene family			Mm.248313	NM_024448	375.097	341.444	313.778	152.471
1418482_at	Cyb561D2	cytochrome b-561 domain containing 2			Mm.24833	NM_019720	333.628	289.969	283.721	132.525
1417510_at	Vps4A	vacuolar protein sorting 4A (yeast)	Cytoplasm	other	Mm.236004	NM_126165	542.68	1038.97	847.102	258.304
1448108_at	Tde2	serine incorporator 1			Mm.29344	NM_019760	1992.85	1731.62	1645.34	820.843
1450919_at	Mpp1	membrane protein, palmitoylated 1, 55kDa	Plasma Membrane	kinase	Mm.291062	NM_008621	834.77	744.159	764.515	362.503
1425811_a_at	Csrp1	cysteine and glycine-rich protein 1			Mm.196484	NM_007791	148.254	53.6812	84.9066	26.0423
1435548_at	Mrs2L	MRS2-like, magnesium homeostasis factor (S. cerevisiae)			---	NM_001013389	164.462	256.216	213.411	72.8071
1417987_at	Btd	biotinidase	Extracellular Space	enzyme	Mm.282679	NM_025295	356.684	98.7027	124.092	46.7388
1449256_a_at	Rab11A	RAB11A, member RAS oncogene family	Cytoplasm	enzyme	Mm.1387	NM_017382	1549.25	1517.29	1822.72	753.814
1420172_at	Myh9	myosin, heavy polypeptide 9, non-muscle	Cytoplasm	other	Mm.29677	NM_022410 /// NM_181327	4834.26	3383.94	3875.74	1780.01
1454890_at	Amot	angiomotin			Mm.100068	NM_153319	1804.38	768.361	1125.11	458.391
1429042_at	Ad-020	chromosome 1 open reading frame 119			Mm.32615	NM_026198	146.922	233.744	203.618	64.4296
1428683_at	Loc134145	hypothetical protein LOC134145			Mm.119185	NM_026546	572.857	395.593	356.547	177.526
1416038_at	Snd1	staphylococcal nuclease domain containing 1			Mm.29827	NM_019776	732.83	797.704	833.859	353.785
1438556_a_at	Tmod3	tropomodulin 3 (ubiquitous)	Cytoplasm	other	Mm.38445	NM_016963	366.182	332.924	384.26	169.034
1417669_at	C20Orf22	chromosome 20 open reading frame 22			Mm.112632	NM_024465	1052.91	357.335	343.064	164.991
1419067_a_at	Rabgef1	RAB guanine nucleotide exchange factor (GEF) 1	Unknown	other	Mm.288639	NM_019983	669.152	542.826	888.804	322.588
1436826_at	Smile	transmembrane and tetratricopeptide repeat containing 3			Mm.296805	NM_001033332	730.234	809.012	776.823	353.036
1425161_a_at	5730502D15Rik	RIKEN cDNA 5730502D15 gene			Mm.284710	NM_026485	187.057	176.029	126.121	66.7376
1427928_s_at	Cdc91L1	CDC91 cell division cycle 91-like 1 (S. cerevisiae)			Mm.5434	NM_001004721	389.803	321.344	335.815	154.582
1426886_at	Cln5	ceroid-lipofuscinosis, neuronal 5	Cytoplasm	other	Mm.295289	XM_127882	657.164	737.203	787.651	317.661
1429615_at	Zfp91	zinc finger protein 91 homolog (mouse)			Mm.290924	---	827.163	653.323	643.18	313.834
1450694_at	Fkbp2	FK506 binding protein 2, 13kDa	Cytoplasm	enzyme	Mm.4234	NM_008020	726.342	968.565	1027.67	353.04
1435394_s_at	Rhoc	ras homolog gene family, member C	Unknown	enzyme	Mm.262	NM_007484	701.927	923.389	822.932	340.979
1435008_at	Slc9A6	solute carrier family 9 (sodium/hydrogen exchanger), member 6			Mm.17815	NM_172780	413.846	686.405	841.417	197.795
1430985_at	Mgc40107	chromosome 17 open reading frame 61			Mm.248772	XM_109683	452.3	506.874	503.845	217.032
1420054_s_at	Slc35C2	solute carrier family 35, member C2			Mm.21184	NM_144893	118.468	93.1854	92.4107	38.1794
1418576_at	Smap-5	Yip1 domain family, member 5			Mm.270382	NM_023311	2780.91	2642.89	2388.1	1244.33
1433864_at	Lrp12	low density lipoprotein-related protein 12			Mm.39874	NM_172814	191.459	82.8694	64.4692	28.6788
1417196_s_at	Bomb	BH3-only member B protein	Unknown	other	Mm.235074	NM_133791	684.589	680.018	806.078	333.024
1423072_at	6720475J19Rik	RIKEN cDNA 6720475J19 gene			Mm.275739	---	137.805	127.968	74.5557	42.4447
1428805_at	Slc35E3	solute carrier family 35, member E3			Mm.256753	NM_029875	383.578	569.718	647.717	183.095
1418010_a_at	Sh3Glb1	SH3-domain GRB2-like endophilin B1	Cytoplasm	enzyme	Mm.271775	NM_019464	1550.24	1414.57	2454.8	764.437
1415818_at	Anxa6	annexin A6	Plasma Membrane	other	Mm.265347	NM_013472	586.259	757.12	406.022	281.784
1428130_at	Lman1	lectin, mannose-binding, 1	Cytoplasm	other	Mm.290857	NM_027400	1082.09	1706.55	1360.77	531.421
1424424_at	Slc39A1	solute carrier family 39 (zinc transporter), member 1			Mm.294709	NM_013901	686.369	585.745	648.225	299.75
1448313_at	Tpp1	tripeptidyl peptidase I	Cytoplasm	peptidase	Mm.20837	NM_009906	2191.54	1378.67	1776.08	778.879
1453437_at	2810407D09Rik	RIKEN cDNA 2810407D09 gene			---	---	34.9252	39.5533	59.6041	9.42956
1424269_a_at	Myl6	myosin, light polypeptide 6, alkali, smooth muscle and non-muscle	Cytoplasm	other	Mm.347786	NM_010860 /// XM_484375 /// XM_484859 /// XM_620742	7376.17	6095.45	5865.52	2978.09
1418183_a_at	Pscd1	pleckstrin homology, Sec7 and coiled-coil domains 1(cytohesin 1)	Cytoplasm	other	Mm.383188	NM_011180	215.637	152.261	134.138	63.561
1418350_at	Hbegf	heparin-binding EGF-like growth factor	Extracellular Space	growth factor	Mm.289681	NM_010415	352.202	678.801	492.158	168.006
1434702_at	C20Orf116	chromosome 20 open reading frame 116			Mm.188669	XM_485067	1347.33	653.988	602.918	306.087
1418031_at	Myo9B	myosin IXB	Cytoplasm	enzyme	Mm.33779	NM_015742	592.933	448.75	521.103	234.428

## Sheet: Table 4 MAPC
Table 4. Genes expressed in MAPC at least two fold higher than ESC and NS
FeatureID	Gene Symbol	Gene name	Gene Index 'U' Cluster	RefSeq Acc	GenBank Acc	MGI	NSC	ESC	MAPC	K-means clustering	K-means clustering (similarity)
Z00007320-1	Gata6	GATA binding protein 6	U018415	NM_010258.2	AF179425		1.8133	2.24	4.3584	3	1.51921
Z00004783-1	Pla2G12B	phospholipase A2, group XIIB	U011549	NM_023530.2	AF339738	MGI:1917086	1.5193	2.1007	3.8927	3	1.35159
Z00015331-1	Prg1	proteoglycan 1, secretory granule	U031851	NM_011157.1	AK087960	MGI:97756	2.6212	2.8938	4.8445	3	1.30258
Z00059673-1	Glipr1	GLI pathogenesis-related 1 (glioma)	U012010	NM_028608.1	AK010768	MGI:1920940	2.599	3.3223	4.8011	3	1.20607
Z00053430-1	2200002D01Rik	RIKEN cDNA 2200002D01 gene	U028350		AK008617	MGI:1919525	2.4022	3.4925	4.4226	3	1.11276
Z00040999-1	Sh3Tc2	SH3 domain and tetratricopeptide repeats 2	U018800	NM_172628.1	AK031388		2.146	2.5882	4.1469	3	1.08594
Z00025587-1	Pitx2	paired-like homeodomain transcription factor 2	U003838	NM_011098.2	AB006320	MGI:109340	2.6245	3.2552	4.4601	3	0.943987
Z00024159-1	Krt1-18	keratin complex 1, acidic, gene 18	U016695	NM_010664.1	BC020474	MGI:96692	3.4133	4.4054	5.2196	3	0.969545
Z00006684-1	Krt2-8	keratin complex 2, basic, gene 8	U036682	NM_031170.1	AK077597	MGI:96705	3.3097	4.0502	5.1147	3	0.92679
Z00026066-1	Spink3	serine protease inhibitor, Kazal type 3	U038383	NM_009258.3	AK007841	MGI:106202	2.8024	3.2999	4.5935	3	0.918084
Z00034163-1	Sox17	SRY-box containing gene 17	U021094	NM_011441.2	AK004781	MGI:107543	2.9571	3.0365	4.7355	3	1.00391
Z00033633-1	Xlr5	Mus musculus X-linked lymphocyte-regulated 5 (Xlr5), mRNA	U039451	NM_031493.1	BC003812		2.074	2.1967	3.8309	3	0.971549
Z00045959-1	Hkdc1	hexokinase domain containing 1	U031847	NM_145419.1	AK180519		2.7878	2.8143	4.5337	3	0.996957
Z00060985-1	Xmr	Xlr-related, meiosis regulated	U163836	NM_009529.2	BC048742		2.3117	2.6439	4.0491	3	0.900415
Z00025854-1	Trpm6	transient receptor potential cation channel, subfamily M, member 6	U019269	NM_153417.1	AK080899		2.8651	2.3967	4.1246	3	0.860798
Z00003720-1	Bc014699	cDNA sequence BC014699	U007065	NM_145570.1	BC014699		2.5789	3.0031	4.3066	3	0.878136
Z00012401-1	Cryab	crystallin, alpha B	U010466	NM_009964.1	BC010768	MGI:88516	2.5527	3.3156	4.2685	3	0.871522
Z00030559-1	Sox7	SRY-box containing gene 7	U015758	NM_011446.1	AB023419		2.2456	2.6238	3.9564	3	0.871651
Z00027226-1	Lhfpl1	lipoma HMGIC fusion partner-like 1	U039762	NM_178358.3	AY253666	MGI:1891214	3.8872	3.8113	5.4954	3	0.926448
Z00022842-1	Enpep	glutamyl aminopeptidase	U024638	NM_007934.1	AK031439	MGI:106645	2.3898	2.3358	4.0052	3	0.922896
Z00043693-1	2210016H18Rik	RIKEN cDNA 2210016H18 gene	U038208		AK008737		2.1335	2.2334	3.7868	3	0.895016
Z00050391-1	1700040F15Rik,Loc435032,Loc434974,Loc435029	RIKEN cDNA 1700040F15 gene	U198124	XM_356448.2	AK076905		2.4914	2.9084	4.1324	3	0.81325
Z00057248-1	Xlr	Mus musculus X-linked lymphocyte-regulated complex, mRNA (cDNA clone MGC:11553 IMAGE:3965533), complete cds.	U040096	NM_027510.1			2.3444	2.358	3.9735	3	0.906609
Z00006007-1	F3	coagulation factor III	U003796	NM_010171.2	AY500273	MGI:88381	3.7291	4.4536	5.3457	3	0.804168
Z00000270-1	Cubn	cubilin (intrinsic factor-cobalamin receptor)	U022297	XM_130038.3	AF197159	MGI:1931256	3.3626	2.9248	4.5215	3	0.764942
Z00036109-1	Lamb1-1	laminin B1 subunit 1	U013837	NM_008482.1	AK013952	MGI:96743	3.2984	4.0685	4.8759	3	0.789398
Z00033264-1	Loc434166	Mus musculus similar to hypothetical protein MGC37588, mRNA (cDNA clone MGC:91149 IMAGE:6493658), complete cds.	U105833	XM_485767.1	AK034434		4.0184	3.9444	5.5191	3	0.837919
Z00030114-1	1110017F19Rik	RIKEN cDNA 1110017F19 gene	U013553		AK003745		1.7107	1.7772	3.2763	3	0.835211
Z00057504-1	Gcnt1	glucosaminyl (N-acetyl) transferase 1, core 2	U038894	NM_010265.1	AK017462	MGI:95676	3.1135	3.7397	4.6602	3	0.746831
Z00026952-1	Ppp1R16B	protein phosphatase 1, regulatory (inhibitor) subunit 16B	U265676		AK048574	MGI:2151841	3.7424	2.6312	4.1748	3	0.861646
Z00006481-1	Dkk1	dickkopf homolog 1 (Xenopus laevis)	U038966	NM_010051.2	AF030433	MGI:1329040	1.8229	2.1362	3.3341	3	0.727669
Z00032132-1	Speer4C	spermatogenesis associated glutamate (E)-rich protein 4c	U025943	NM_198666.1		MGI:1914023	2.0498	2.2479	3.5447	3	0.738146
Z00025734-1	Ptger3	prostaglandin E receptor 3 (subtype EP3)	U004023	NM_011196.1	BC058742	MGI:97795	2.425	2.485	3.9193	3	0.77946
Z00061687-1	Galntl2	UDP-N-acetyl-alpha-D-galactosamine:polypeptide N-acetylgalactosaminyltransferase-like 2	U015469	NM_030166.1	AB175682		1.2257	1.3183	2.7169	3	0.765792
Z00025480-1	Bmper	BMP-binding endothelial regulator	U010170	NM_028472.1	AF454954	MGI:1920480	3.196	2.9564	4.4383	3	0.71042
Z00057693-1	Stard8	START domain containing 8	U020044	NM_199018.1	AK172910		2.608	2.9813	4.0882	3	0.696772
Z00015446-1	Tcfec	transcription factor EC	U027061	NM_031198.1	AF077742	MGI:1333760	2.4907	2.6817	3.9652	3	0.723639
Z00061724-1	1810015C04Rik	RIKEN cDNA 1810015C04 gene	U016119	NM_025459.2	AK007506		2.9819	3.225	4.4511	3	0.70754
Z00038561-1	Myh7,Myh6	myosin, heavy polypeptide 7, cardiac muscle, beta	U035567	NM_010856.2	AJ223362	MGI:97255	3.9648	3.0256	4.49	3	0.757938
Z00010489-1	Slc39A8	solute carrier family 39 (metal ion transporter), member 8	U003893	NM_026228.2	AK014895	MGI:1914797	2.6031	2.6816	4.0506	3	0.735002
Z00050134-1	Amph	amphiphysin	U014580	NM_175007.1	AK047144		4.079	3.9874	5.4186	3	0.714432
Z00049707-1	Chn2	chimerin (chimaerin) 2	U006885	NM_023543.1	AJ279014	MGI:1917243	3.7437	2.9756	4.3917	3	0.676241
Z00012639-1	Asz1	ankyrin repeat, SAM and basic leucine zipper domain containing 1	U027067	NM_023729.2	AF459789	MGI:1921318	2.7029	2.6392	4.0396	3	0.699625
Z00000793-1	Loc329416	Mus musculus nitric oxide synthase trafficker (LOC329416), mRNA	U001866	NM_181547.2	AJ564264		2.3595	2.35	3.7501	3	0.720994
Z00035152-1	Rasd1	Mus musculus RAS, dexamethasone-induced 1 (Rasd1), mRNA	U032860	NM_009026.1	AF009246	MGI:1270848	1.9076	2.1017	3.2928	3	0.651806
Z00023878-1	Krt1-23	keratin complex 1, acidic, gene 23	U033392	NM_033373.1	AF102849	MGI:2148866	2.2215	2.1505	3.5323	3	0.681709
Z00020854-1	2310026E23Rik	RIKEN cDNA 2310026E23 gene	U004641	NM_026279.1	AK014057		3.2582	2.5888	3.9634	3	0.627815
Z00034069-1	6330406L22Rik	RIKEN cDNA 6330406L22 gene	U011735	NM_027521.2	AK018130		3.0311	3.7056	4.3935	3	0.647164
Z00013134-1	Gata4	GATA binding protein 4	U035668	NM_008092.2	AB075549	MGI:95664	1.9967	2.1312	3.3413	3	0.634484
Z00024786-1	Cyp26A1	cytochrome P450, family 26, subfamily a, polypeptide 1	U019416	NM_007811.1	AF115769	MGI:1096359	2.4779	2.6832	3.8137	3	0.61031
Z00034703-1	Tspan8	tetraspanin 8	U012029	NM_146010.1	AK077301	MGI:2384918	2.3793	2.1167	3.4515	3	0.589083
Z00034204-1	5730557B15Rik	RIKEN cDNA 5730557B15 gene	U036059	NM_026153.1	AK002572		2.6507	2.7128	3.9833	3	0.647171
Z00026923-1	Foxa2	forkhead box A2	U023461	NM_010446.1	L10409	MGI:1347476	3.5995	3.6354	4.9283	3	0.653281
Z00001841-1	Flrt3	fibronectin leucine rich transmembrane protein 3	U023422	NM_178382.2	AK017456		3.4017	3.0417	4.3703	3	0.571384
Z00005503-1	Hs3St1	heparan sulfate (glucosamine) 3-O-sulfotransferase 1	U026144	NM_010474.1	AF019385	MGI:1201606	2.8547	2.8412	4.1644	3	0.656543
Z00033798-1	Chi3L4,Chi3L3	chitinase 3-like 4	U064577	NM_009892.1	AY049765	MGI:1330860	3.681	3.639	4.962	3	0.644841
Z00017406-1	1110007F12Rik	Mus musculus RIKEN cDNA 1110007F12 gene (1110007F12Rik), mRNA	U006666	NM_197986.1	AK003535		1.9386	2.5833	3.2594	3	0.616999
Z00036750-1	Vcp	valosin containing protein	U024980	NM_009503.2	AK010612	MGI:99919	4.1309	4.115	5.4336	3	0.651792
Z00035904-1	Gpld1	glycosylphosphatidylinositol specific phospholipase D1	U014668	NM_008156.1	AF050666		3.6354	3.6672	4.9427	3	0.63725
Z00024899-1	Tuft1	tuftelin 1	U024341	NM_011656.1	AF002860		2.7269	3.0802	4.0327	3	0.56969
Z00053359-1	Loc434760	PREDICTED: Mus musculus similar to RIKEN cDNA 4930539I12 (LOC434760), mRNA	U246240	XM_486653.1			2.775	2.9034	4.079	3	0.603545
Z00032183-1	Ptk6	PTK6 protein tyrosine kinase 6	U023778	NM_009184.1	S74391	MGI:99683	2.1611	2.095	3.3979	3	0.619193
Z00011072-1	Clu	clusterin	U015783	NM_013492.1	AF248057	MGI:88423	3.2751	3.4344	4.5724	3	0.590152
Z00061212-1	Col27A1	Mus musculus procollagen, type XXVII, alpha 1 (Col27a1), mRNA	U004401	NM_025685.2	AK003879		3.1836	3.2079	4.479	3	0.630302
Z00027428-1	Sesn1	sestrin 1	U011444	XM_125538.4	AK003296	MGI:2155278	3.8184	3.7672	5.0527	3	0.610649
Z00003568-1	Pdzk2	PDZ domain containing 2	U030763	NM_133226.1	AF334612	MGI:2429554	2.8265	2.6007	3.8823	3	0.554648
Z00029055-1	C630028C02Rik,Dab1	RIKEN cDNA C630028C02 gene	U004573	NM_010014.1	AK005640		3.9225	3.898	5.1763	3	0.615355
Z00049965-1	Rab15	RAB15, member RAS oncogene family	U034093	NM_134050.2	AK009315		3.3286	3.8233	4.6055	3	0.559035
Z00014203-1	Pcanap6	prostate cancer associated protein 6	U000791	NM_145977.1	AK035428	MGI:1922082	2.6684	2.9943	3.9415	3	0.547007
Z00005319-1	Thbd	thrombomodulin	U023463	NM_009378.1	AK044928	MGI:98736	2.6735	3.2831	3.9282	3	0.572679
Z00035601-1	Lrp2	low density lipoprotein receptor-related protein 2	U022710	XM_130308.3	AF197160	MGI:95794	3.432	3.8539	4.6754	3	0.528637
Z00052502-1	1200002N14Rik	RIKEN cDNA 1200002N14 gene	U032101	NM_027878.1	AK004552		2.7016	2.8015	3.936	3	0.555613
Z00029198-1	A830092I05Rik	RIKEN cDNA A830092I05 gene	U037776		BC027186		3.671	3.4966	4.7305	3	0.528795
Z00051485-1	Xlr4	X-linked lymphocyte-regulated 4	U092314	NM_021365.1	AL136330		3.3261	3.4386	4.5589	3	0.550729
Z00025416-1	Pga5	pepsinogen 5, group I	U038809	NM_021453.2	AF240776	MGI:1915935	2.8319	3.0022	4.0637	3	0.535674
Z00042044-1	2310030G06Rik	RIKEN cDNA 2310030G06 gene	U030847	NM_025865.2	AK007611		2.6352	3.1264	3.8665	3	0.53081
Z00010470-1	S100G	S100 calcium binding protein G	U039850	NM_009789.1	AF028071	MGI:104528	2.0001	1.9527	3.1702	3	0.556621
Z00051763-1	Prkaa2	protein kinase, AMP-activated, alpha 2 catalytic subunit	U025319	NM_178143.1	AK009231		3.1708	2.7775	3.986	3	0.484467
Z00054855-1	9130012O13Rik	RIKEN cDNA 9130012O13 gene	U009504	XM_134330.1	AK036427		1.6154	1.7979	2.8183	3	0.510493
Z00031713-1	A630050E04Rik	RIKEN cDNA A630050E04 gene	U022752		AK087955	MGI:2685403	1.9835	1.958	3.1551	3	0.548648
Z00019035-1	Wfdc1	WAP four-disulfide core domain 1	U009878	NM_023395.1	AK009971	MGI:1915116	2.6699	2.6604	3.8546	3	0.552898
Z00055295-1	1700049K14Rik	RIKEN cDNA 1700049K14 gene	U015760	NM_028525.1	AK006746		3.8252	3.7956	4.9897	3	0.544541
Z00031168-1	Speer4F	spermatogenesis associated glutamate (E)-rich protein 4f	U005311	NM_027609.1	AK042121	MGI:1918185	2.0391	2.0896	3.2266	3	0.53317
Z00007762-1	Atf3	activating transcription factor 3	U022200	NM_007498.2	AK217100	MGI:109384	2.9872	2.9078	4.0913	3	0.517055
Z00011446-1	Stra6	stimulated by retinoic acid gene 6	U010564	NM_009291.1	AF062476		3.1855	3.1667	4.3452	3	0.536205
Z00034757-1	Afp	alpha fetoprotein	U046009	NM_007423.2	AK010934	MGI:87951	1.6358	1.916	2.8109	3	0.477668
Z00062212-1	Adamts9	a disintegrin-like and metalloprotease (reprolysin type) with thrombospondin type 1 motif, 9	U027655		AK030699		3.7073	3.0112	4.1842	3	0.539793
Z00054277-1	Ptpn14	protein tyrosine phosphatase, non-receptor type 14	U001269	NM_008976.1	AF170902	MGI:102467	2.6586	3.1761	3.8298	3	0.502982
Z00052399-1	Art1	ADP-ribosyltransferase 1	U028938		AJ297547	MGI:107511	2.9109	3.0237	4.0803	3	0.499759
Z00009506-1	Ptger4	prostaglandin E receptor 4 (subtype EP4)	U035981	NM_008965.1	AK034348	MGI:104311	3.0964	3.5442	4.2616	3	0.483385
Z00034167-1	Sec24D	SEC24 related gene family, member D (S. cerevisiae)	U042480	NM_027135.2	AK009425	MGI:1916858	3.7775	4.0686	4.9253	3	0.457636
Z00017351-1	Man1A	mannosidase 1, alpha	U031796	NM_008548.2	AK028996	MGI:104677	3.0637	3.3346	4.2042	3	0.452897
Z00031126-1	Xlr3B,Xlr3A	X-linked lymphocyte-regulated 3b	U106853	NM_011726.1	BC003812	MGI:109505	2.7244	2.8366	3.8586	3	0.471743
Z00058747-1	Isg20	interferon-stimulated protein	U008254	NM_020583.4	AF217484	MGI:1928895	3.5449	3.6181	4.6781	3	0.481867
Z00022592-1	Tek	endothelial-specific receptor tyrosine kinase	U004508	NM_013690.1	BC050824	MGI:98664	2.0549	2.5162	3.1803	3	0.463614
Z00009880-1	Gfpt1	glutamine fructose-6-phosphate transaminase 1	U007127	NM_013528.2	AF334736	MGI:95698	2.9024	3.2178	4.0275	3	0.44206
Z00044389-1	8430417A20Rik	RIKEN cDNA 8430417A20 gene	U007198	NM_175209.1	AK018421		2.5918	2.6462	3.7154	3	0.48
Z00066510-1	Loc434363	PREDICTED: Mus musculus LOC434363 (LOC434363), mRNA	U190308	XM_486176.1	AK040596		4.2858	4.2849	5.4019	3	0.493545
Z00040250-1	Speer5-Ps1	Mus musculus spermatogenesis associated glutamate (E)-rich protein 5, pseudogene 1 (Speer5-ps1) on chromosome 10	U011478	NR_001582.1	AK050324	MGI:1917615	2.4377	2.8613	3.5527	3	0.449144
Z00008324-1	Espn	espin	U025838	NM_019585.2	AF134857		2.9833	3.0763	4.0965	3	0.460011
Z00018815-1	Leprel1	leprecan-like 1	U036933	NM_173379.1	AJ430350	MGI:2146663	2.8325	2.6026	3.7122	3	0.419955
Z00064341-1	Ryr2	ryanodine receptor 2, cardiac	U034507	NM_023868.1	AF295105	MGI:99685	2.2991	2.7855	3.3861	3	0.45075
Z00029432-1	Loc434335	PREDICTED: Mus musculus hypothetical gene supported by AK082312 (LOC434335), mRNA	U009611	XM_489240.1	AK018703		3.1425	3.0297	4.115	3	0.426432
Z00023461-1	Nalp4E	NACHT, leucine rich repeat and PYD containing 4E	U007640	NM_001004194.1	AF285581	MGI:3056600	2.92	3.1328	4.0022	3	0.413594
Z00026227-1	Stard10	START domain containing 10	U131530	NM_019990.1	AB031550	MGI:1860093	2.4848	2.8141	3.5637	3	0.412143
Z00055483-1	Lama1	laminin, alpha 1	U018186	NM_008480.1	AK051116	MGI:99892	3.9939	4.1113	5.0665	3	0.421408
Z00016756-1	Kdelr3	KDEL (Lys-Asp-Glu-Leu) endoplasmic reticulum protein retention receptor 3	U016429	NM_134090.1	AK208352		3.661	3.5843	4.6536	3	0.425069
Z00041583-1	A130022J15Rik	RIKEN cDNA A130022J15 gene	U027671	NM_175313.2	AK037507		3.1525	3.4985	4.2165	3	0.404715
Z00012423-1	Abcb10	ATP-binding cassette, sub-family B (MDR/TAP), member 10	U030385	NM_019552.1	AF266284	MGI:1860508	3.933	3.9392	4.9924	3	0.444588
Z00045066-1	1700001L23Rik	RIKEN cDNA 1700001L23 gene	U010194	NM_029299.1	AB120716		2.3219	2.5536	3.3781	3	0.39324
Z00013910-1	Fxyd3	FXYD domain-containing ion transport regulator 3	U028412	NM_008557.1	BC002039	MGI:107497	2.3458	2.3657	3.3996	3	0.435008
Z00035296-1	Hdc	Mus musculus histidine decarboxylase (Hdc), mRNA	U023303	NM_008230.4	AF109137	MGI:96062	1.9552	1.8084	2.8601	3	0.390284
Z00005059-1	Pdgfra	platelet derived growth factor receptor, alpha polypeptide	U040640	NM_011058.1	AK035501	MGI:97530	3.141	2.8907	3.9408	3	0.3731
Z00063049-1	1700027H10Rik	RIKEN cDNA 1700027H10 gene	U053425		AK080646		3.0841	3.111	4.1326	3	0.428224
Z00040016-1	Tead4	TEA domain family member 4	U041049	NM_011567.1	D87965	MGI:106907	2.5274	2.8411	3.5739	3	0.389491
Z00005421-1	Msx2	homeo box, msh-like 2	U034788	NM_013601.1	AK045272	MGI:97169	2.0366	2.4664	3.0829	3	0.412971
Z00036203-1	Myl3	myosin, light polypeptide 3	U040726	NM_010859.1	AK002312	MGI:97268	2.2775	2.3501	3.3218	3	0.410314
Z00004839-1	As3Mt	arsenic (+3 oxidation state) methyltransferase	U019533	NM_020577.1	AF166383	MGI:1929882	2.6386	3.1563	3.682	3	0.442473
Z00024703-1	Dkkl1	dickkopf-like 1	U028521	NM_015789.2	AF177399	MGI:1354963	3.16	3.1936	4.201	3	0.419825
Z00040295-1	9330128J19Rik	RIKEN cDNA 9330128J19 gene	U035062	XM_197073.4	AK033386		1.6063	1.6825	2.6457	3	0.405354
Z00035352-1	Lrpap1	low density lipoprotein receptor-related protein associated protein 1	U026104	NM_013587.1	AJ639614	MGI:96829	3.8786	4.1738	4.9159	3	0.381658
Z00010305-1	Dnajc3	DnaJ (Hsp40) homolog, subfamily C, member 3	U043422	NM_008929.2	AK004033	MGI:107373	2.9746	3.2068	4.0117	3	0.379439
Z00044874-1	9530027K23Rik	RIKEN cDNA 9530027K23 gene	U030196	NM_176838.2	AK020578		2.614	3.1321	3.6504	3	0.439796
Z00011993-1	Cdc42Ep1	CDC42 effector protein (Rho GTPase binding) 1	U016408	NM_027219.1	AK007896	MGI:1929763	4.3383	3.6802	4.7154	3	0.475854
Z00010554-1	Slc34A2	solute carrier family 34 (sodium phosphate), member 2	U005581	NM_011402.1	AF081499	MGI:1342284	2.0937	2.0369	3.0718	3	0.404123
Z00063926-1	Isl2	insulin related protein 2 (islet 2)	U010520	NM_027397.1	AF035962	MGI:109156	2.6709	2.5038	3.5366	3	0.370876
Z00017622-1	Col4A1	procollagen, type IV, alpha 1	U029581	NM_009931.1	BC002269	MGI:88454	3.8802	4.2432	4.9036	3	0.383458
Z00061980-1	6230426I18Rik	RIKEN cDNA 6230426I18 gene	U022406		AK046328		2.7571	2.7439	3.7647	3	0.409783
Z00060840-1	Plscr1	phospholipid scramblase 1	U043016	NM_011636.1	AF159593	MGI:893575	3.5922	3.7711	4.6057	3	0.365291
Z00037396-1	Apol2	apolipoprotein L, 2	U036370	XM_139463.3	AK036408	MGI:2444921	2.0445	2.3871	3.0574	3	0.37314
Z00004764-1	Atp1A1	ATPase, Na+/K+ transporting, alpha 1 polypeptide	U024436	NM_144900.1	AK088000	MGI:88105	3.2814	3.7692	4.2894	3	0.415822
Z00004770-1	Dab2	disabled homolog 2 (Drosophila)	U043423	NM_001008702.1	AK002850	MGI:109175	2.6731	2.9163	3.6795	3	0.357768
Z00018366-1	Lisch7	liver-specific bHLH-Zip transcription factor	U028408	NM_017405.1	BC004672	MGI:1927471	3.0506	3.5742	4.0555	3	0.430228
Z00012208-1	Tinagl	tubulointerstitial nephritis antigen-like	U025574	NM_023476.1	AB047402	MGI:2137617	2.4655	2.5548	3.4692	3	0.373298
Z00043170-1	6330505N24Rik	RIKEN cDNA 6330505N24 gene	U024208	XM_130991.4	AK031946		2.7669	2.9698	3.7703	3	0.356058
Z00035390-1	Hebp1	heme binding protein 1	U027961	NM_013546.1	AB013095	MGI:1333880	3.531	3.3282	4.3279	3	0.33966
Z00060081-1	Gm101	gene model 101, (NCBI)	U021701	XM_129482.3		MGI:2684947	2.2523	2.1606	3.1545	3	0.35897
Z00054946-1	Ctsh	cathepsin H	U010845	NM_007801.1	AK017638	MGI:107285	3.1166	3.1745	4.0991	3	0.36476
Z00024500-1	Apod	apolipoprotein D	U036966	NM_007470.1	AK004320		3.1479	2.479	3.4578	3	0.468968
Z00013642-1	Wdr45	WD repeat domain 45	U019664	NM_172372.1	AF229635	MGI:1859606	3.1683	3.4756	4.1433	3	0.343979
Z00036498-1	Arhgap6	Rho GTPase activating protein 6	U020407	NM_009707.1	AF012273	MGI:1196332	3.3342	3.4058	4.308	3	0.353938
Z00016177-1	Plod2	procollagen lysine, 2-oxoglutarate 5-dioxygenase 2	U010857	NM_011961.1	AF080572	MGI:1347007	4.3812	3.8589	4.8323	3	0.388676
Z00040077-1	C130076O07Rik	RIKEN cDNA C130076O07 gene	U013910	NM_176930.2	AJ543321		3.8966	3.3127	4.2857	3	0.419562
Z00055591-1	4933402E13Rik	RIKEN cDNA 4933402E13 gene	U019890	XM_135885.1	AK212678		2.7459	2.8806	3.7175	3	0.338919
Z00054042-1	Glipr2	GLI pathogenesis-related 2	U004253	NM_027450.2	AK017557	MGI:1917770	3.6521	3.9817	4.6224	3	0.345808
Z00034739-1	Gm542	gene model 542, (NCBI)	U036956	XM_148692.3	AK045789	MGI:2685388	3.774	3.8502	4.743	3	0.34889
Z00056162-1	Anxa4	annexin A4	U027573	NM_013471.1	AK032703	MGI:88030	2.4533	2.8485	3.4196	3	0.362511
Z00056690-1	Mrpl38	mitochondrial ribosomal protein L38	U033644	NM_024177.2	AK010798	MGI:1926269	3.9307	3.8558	4.818	3	0.338646
Z00020345-1	Art3	ADP-ribosyltransferase 3	U005805	NM_181728.1	AJ311769		2.3589	2.2068	3.162	3	0.312971
Z00021721-1	Elmo3	engulfment and cell motility 3, ced-12 homolog (C. elegans)	U009743	NM_172760.1	AK037067	MGI:2679007	2.2446	2.6681	3.1998	3	0.368046
Z00034776-1	Ggta1	glycoprotein galactosyltransferase alpha 1, 3	U022545	NM_010283.1	AF297615	MGI:95704	3.0526	3.4407	4.0071	3	0.354532
Z00048078-1	Rbp4	retinol binding protein 4, plasma	U041230	NM_011255.1	AK004839	MGI:97879	2.8023	2.6163	3.5703	3	0.306972
Z00043608-1	5730537D05Rik	RIKEN cDNA 5730537D05 gene	U024176	NM_027495.2	AK004282		2.5783	2.7698	3.5297	3	0.318815
Z00054994-1	Lama4	laminin, alpha 4	U011407	NM_010681.1	AK031189	MGI:109321	3.2194	3.0646	4.0138	3	0.307805
Z00035850-1	Cklfsf7	chemokine-like factor super family 7	U031401	NM_133978.1	AF188504		2.6561	2.8825	3.602	3	0.315595
Z00025746-1	Prss35	protease, serine, 35	U010826	NM_178738.1	AK030671		3.4949	2.9155	3.8545	3	0.408721
Z00030677-1	Map3K5	mitogen activated protein kinase kinase kinase 5	U011315	NM_008580.1	AB006787	MGI:1346876	2.1978	2.4768	3.1307	3	0.313639
Z00034641-1	Sparc	secreted acidic cysteine rich glycoprotein	U032790	NM_009242.1	AK003162	MGI:98373	4.4611	4.7577	5.3909	3	0.315409
Z00009019-1	E330017A01Rik	RIKEN cDNA E330017A01 gene	U037138	NM_175011.1	AF119390		1.6808	1.6599	2.5883	3	0.331137
Z00000966-1	Abhd5	abhydrolase domain containing 5	U011178	NM_026179.1	AK004873	MGI:1914719	2.8194	2.9341	3.7473	3	0.308307
Z00004843-1	Mum1L1	melanoma associated antigen (mutated) 1-like 1	U020248	NM_175541.2	AK035086		3.2375	3.1497	4.0706	3	0.301157
Z00030644-1	6230405M12Rik	RIKEN cDNA 6230405M12 gene	U060075	NM_183310.1	AK031754		2.8906	2.3127	3.2309	3	0.40352
Z00055545-1	Pcgf5	polycomb group ring finger 5	U019398	NM_029508.1	AK002387		3.6113	3.6995	4.5289	3	0.30522
Z00062479-1	2900052P03Rik	RIKEN cDNA 2900052P03 gene	U033351	XM_484074.1	AK002579		3.7473	3.4311	4.3476	3	0.288453
Z00014587-1	Frmpd1	FERM and PDZ domain containing 1	U004268	XM_204152.3	AK122409		3.9358	3.728	4.6445	3	0.277631
Z00025429-1	Nxf7	nuclear RNA export factor 7	U041251	NM_130888.1	AJ305317	MGI:2159343	2.6005	2.5945	3.5078	3	0.325119
Z00041393-1	4933405A16Rik	RIKEN cDNA 4933405A16 gene	U024659	NM_028943.1	AK041477		1.9234	2.2988	2.836	3	0.331108
Z00003613-1	Slc7A6	solute carrier family 7 (cationic amino acid transporter, y+ system), member 6	U009769	NM_178798.2	AK030762	MGI:2142598	3.1462	3.3235	4.0554	3	0.288875
Z00012149-1	Lepre1	leprecan 1	U004736	NM_019782.1	AF165163	MGI:1888921	3.4641	3.6541	4.3724	3	0.288331
Z00007931-1	Gdf9	growth differentiation factor 9	U012594	NM_008110.1	BC052667	MGI:95692	3.1844	2.6326	3.5393	3	0.385927
Z00037678-1	D17H6S56E-3	Mus musculus DNA segment, Chr 17, human D6S56E 3 (D17H6S56E-3), mRNA	U017882	NM_138582.1	AK012123	MGI:1306798	1.7752	1.8936	2.6797	3	0.289722
Z00012272-1	Cd9	CD9 antigen	U027871	NM_007657.3	AK002251	MGI:88348	4.3488	4.4904	5.251	3	0.285407
Z00048538-1	Prickle1	prickle like 1 (Drosophila)	U036564	XM_128308.5	AK004304		2.9013	3.2965	3.8031	3	0.334882
Z00021183-1	Phactr2	phosphatase and actin regulator 2	U031548		AK208724		2.9382	2.6109	3.5106	3	0.281991
Z00018172-1	Inadl	InaD-like (Drosophila)	U004523	NM_001005784.1	AF060539	MGI:1277960	2.3529	2.6632	3.2498	3	0.301251
Z00034912-1	Cited1	Cbp/p300-interacting transactivator with Glu/Asp-rich carboxy-terminal domain 1	U039587	NM_007709.3	AK200406	MGI:108023	3.8918	3.5012	4.3951	3	0.300875
Z00025731-1	Gp38	glycoprotein 38	U025752	NM_010329.1	AJ250246	MGI:103098	3.1288	3.5331	4.0223	3	0.335888
Z00018855-1	6030458H05	Mus musculus hypothetical protein 6030458H05 (6030458H05), mRNA	U029965	NM_177766.2	AK031600		3.3243	3.4767	4.2146	3	0.275932
Z00015168-1	Fut8	fucosyltransferase 8	U014126	NM_016893.2	AB025198	MGI:1858901	3.4606	3.1201	4.007	3	0.279434
Z00026897-1	2310065F04Rik	RIKEN cDNA 2310065F04 gene	U032934	XM_488600.1	AK010044		2.7364	2.7888	3.6222	3	0.288514
Z00035028-1	Rsb30	RAB30, member RAS oncogene family	U008381	NM_029494.2	AF399756		2.1354	2.1653	3.0205	3	0.294526
Z00003910-1	Slco2B1	solute carrier organic anion transporter family, member 2b1	U028895	NM_175316.2	AK033539	MGI:1351872	2.7419	2.7272	3.607	3	0.294046
Z00021123-1	Ramp2	receptor (calcitonin) activity modifying protein 2	U013359	NM_019444.1	AF146523		2.8901	2.5976	3.4769	3	0.262032
Z00043889-1	Nol3	nucleolar protein 3 (apoptosis repressor with CARD domain)	U009742	NM_030152.2	AK021023	MGI:1925938	3.2785	2.768	3.6348	3	0.353806
Z00056862-1	Sox21	SRY-box containing gene 21	U015966	NM_145464.1	AY069926	MGI:2654070	3.5751	3.5845	4.4384	3	0.283624
Z00051230-1	1110036O03Rik	RIKEN cDNA 1110036O03 gene	U033423	NM_176830.2	AK004132		3.3284	3.3506	4.1887	3	0.276883
Z00024580-1	Bace2	beta-site APP-cleaving enzyme 2	U017427	NM_019517.2	AF051150	MGI:1860440	3.2012	3.1501	4.0074	3	0.261483
Z00000770-1	Serpinb6B	serine (or cysteine) proteinase inhibitor, clade B, member 6b	U014708	NM_011454.1	AK078753	MGI:894688	2.2998	2.4623	3.1557	3	0.251264
Z00024966-1	Vnn1	vanin 1	U011343	NM_011704.1	AJ132098	MGI:108395	2.9629	2.9769	3.8187	3	0.275942
Z00030322-1	Paics	phosphoribosylaminoimidazole carboxylase, phosphoribosylaminoribosylaminoimidazole, succinocarboxamide synthetase	U005715	NM_025939.2	AK002669	MGI:1914304	4.6891	4.8225	5.5395	3	0.247721
Z00024011-1	Mafk	v-maf musculoaponeurotic fibrosarcoma oncogene family, protein K (avian)	U006367	NM_010757.1	BC014295	MGI:99951	2.4715	2.8958	3.3207	3	0.332542
Z00033957-1	Loc433366	PREDICTED: Mus musculus similar to KIAA1614 protein (LOC433366), mRNA	U067684	XM_484927.1			2.745	2.7627	3.5855	3	0.262285
Z00014997-1	Rhod	ras homolog gene family, member D	U019082	NM_007485.2	AK008880	MGI:108446	3.0207	3.374	3.861	3	0.293615
Z00055113-1	1700125H20Rik	RIKEN cDNA 1700125H20 gene	U013116	XM_126139.3	AK007281		1.6516	1.7421	2.4892	3	0.242358
Z00008215-1	Ctdspl	CTD (carboxy-terminal domain, RNA polymerase II, polypeptide A) small phosphatase-like	U011132	NM_133710.1	AJ344340	MGI:1916524	3.7101	3.3115	4.1466	3	0.283783
Z00056285-1	2310004K06Rik	RIKEN cDNA 2310004K06 gene	U029110	NM_020050.1	AK007430	MGI:1915254	4.2535	4.1034	4.9369	3	0.219966
Z00010176-1	Rpia	ribose 5-phosphate isomerase A	U027445	NM_009075.1	BC053526		2.9891	2.5951	3.4272	3	0.28054
Z00022683-1	P4Ha2	procollagen-proline, 2-oxoglutarate 4-dioxygenase (proline 4-hydroxylase), alpha II polypeptide	U012604	NM_011031.1	AK053504	MGI:894286	3.9592	3.9121	4.7409	3	0.239698
Z00020417-1	Susd2	sushi domain containing 2	U031927	NM_027890.3	AK004703		2.5376	2.7779	3.3657	3	0.245494
Z00027375-1	Gm967	gene model 967, (NCBI)	U041228	XM_355152.2		MGI:2685813	2.066	1.9449	2.7707	3	0.217701
Z00015986-1	Ephb3	Eph receptor B3	U016937	NM_010143.1	BC014822	MGI:104770	3.5876	3.5308	4.3526	3	0.230648
Z00034420-1	2810047C21Rik	RIKEN cDNA 2810047C21 gene	U317578	XM_487980.1	AK012911		2.675	2.8069	3.4938	3	0.224959
Z00035955-1	Serpinh1	serine (or cysteine) proteinase inhibitor, clade H, member 1	U095787	NM_009825.1	AK029080	MGI:88283	4.0646	3.8107	4.6272	3	0.217906
Z00023565-1	Clmn	Mus musculus calmin (Clmn), mRNA	U034311	NM_053155.1	AB047978		2.6215	2.616	3.4316	3	0.245645
Z00048060-1	Olfr1366	olfactory receptor 1366	U034562	NM_146283.1		MGI:3031200	3.2071	3.1879	4.0029	3	0.239254
Z00018518-1	St3Gal6	ST3 beta-galactoside alpha-2,3-sialyltransferase 6	U037137	NM_018784.1	AB063326	MGI:1888707	2.2478	2.2758	3.0593	3	0.235607
Z00062129-1	Ldlrap1	Mus musculus low density lipoprotein receptor adaptor protein 1 (Ldlrap1), mRNA	U025647	NM_145554.1	AK029008	MGI:2140175	2.5382	2.9134	3.346	3	0.295289
Z00061889-1	Drp2	dystrophin related protein 2	U020194	NM_010078.1	AK034383		3.592	3.5189	4.326	3	0.213688
Z00036661-1	Kalrn	kalirin, RhoGEF kinase	U036992	XM_488776.1	AK008844	MGI:2685385	3.4312	3.0152	3.8221	3	0.286442
Z00024370-1	Hoxa1	homeo box A1	U027300	NM_010449.1	AK083575	MGI:96170	2.6093	2.8754	3.4151	3	0.243006
Z00035757-1	Rrbp1	Mus musculus ribosome binding protein 1 (Rrbp1), mRNA	U023433	NM_133626.1	AF273683	MGI:1932395	3.562	3.6123	4.3637	3	0.221889
Z00025591-1	Rom1	rod outer segment membrane protein 1	U038784	NM_009073.1	AK032646	MGI:97998	2.9966	3.2077	3.7949	3	0.221774
Z00048791-1	Slc43A3	solute carrier family 43, member 3	U042326	NM_021398.1	AF188622	MGI:1931054	3.1829	3.2498	3.978	3	0.213299
Z00049433-1	Bc006779	cDNA sequence BC006779	U023780	XM_485132.1	BC006779		3.1934	3.5317	3.9867	3	0.271561
Z00034304-1	Clcn5	chloride channel 5	U215370		AJ555464	MGI:99486	3.5203	3.3709	4.1622	3	0.189036
Z00006752-1	Plaur	urokinase plasminogen activator receptor	U007797	NM_011113.2	AK002580	MGI:97612	3.6736	3.9259	4.4618	3	0.230088
Z00066675-1	937313) Mus Musculus Cdna Clone Image:1262290 5', Mrna Sequence	vw91a06.r1 Stratagene mouse skin (	U110073				3.8066	3.7331	4.5204	3	0.197649
Z00031848-1	4930488N24Rik	RIKEN cDNA 4930488N24 gene	U316232		AK179833		1.3205	1.2158	2.0025	3	0.190119
Z00041696-1	Slc41A2	solute carrier family 41, member 2	U032066	NM_177388.2	AK033822		2.7772	2.4094	3.1947	3	0.254127
Z00034132-1	Glt25D1	glycosyltransferase 25 domain containing 1	U009470	NM_146211.1	AK029433		3.6753	3.6781	4.4605	3	0.222373
Z00004477-1	Pthr1	Mus musculus parathyroid hormone receptor 1 (Pthr1), mRNA	U031370	NM_011199.1	AK213674	MGI:97801	3.0092	3.0545	3.7943	3	0.209869
Z00005338-1	Fgf3	fibroblast growth factor 3	U157209	NM_008007.1	AK021062	MGI:95517	2.7082	2.6971	3.4808	3	0.21716
Z00006609-1	Podxl	podocalyxin-like	U027136	NM_013723.2	AB028048	MGI:1351317	3.2818	3.4984	4.0604	3	0.213134
Z00061912-1	Tram2	translocating chain-associating membrane protein 2	U021164		AK178723		3.3511	3.5415	4.1288	3	0.205302
Z00046691-1	Aa986860	expressed sequence AA986860	U000772	NM_177604.2	AK028957		2.6658	2.5809	3.3572	3	0.185968
Z00024243-1	Orm1	orosomucoid 1	U004403	NM_008768.1	BC012725	MGI:97443	1.7295	1.7527	2.5041	3	0.207254
Z00036473-1	Ap2A2	adaptor protein complex AP-2, alpha 2 subunit	U008965	NM_007459.2	AF006990	MGI:101920	4.0097	4.0955	4.7827	3	0.193805
Z00024619-1	Tubb3	tubulin, beta 3	U009939	NM_023279.2	AF312873	MGI:107813	3.89	4.1984	4.662	3	0.249916
Z00051776-1	Phldb2	pleckstrin homology-like domain, family B, member 2	U037076	NM_153412.1	AF506821	MGI:2444981	2.7016	3.0197	3.4692	3	0.25393
Z00043778-1	2810423A18Rik	RIKEN cDNA 2810423A18 gene	U190608		AK011010		4.1475	3.9683	4.7313	3	0.171508
Z00014882-1	Tnpo1	transportin 1	U035091	NM_178716.2	AK029953	MGI:2681523	3.3334	3.2634	4.0247	3	0.177729
Z00025124-1	Slc35C1	solute carrier family 35, member C1	U023037	NM_145832.2	AJ440720	MGI:2443301	3.8186	3.7	4.4606	3	0.168283
Z00049878-1	Slc36A4	solute carrier family 36 (proton/amino acid symporter), member 4	U010079	NM_172289.3	AF453746	MGI:2442595	2.1685	1.9377	2.6982	3	0.182328
Z00035728-1	Furin	furin (paired basic amino acid cleaving enzyme)	U028764	NM_011046.1	AK040581	MGI:97513	3.5574	3.9006	4.3176	3	0.2666
Z00063183-1	Mppe1	metallophosphoesterase 1	U150989	NM_172630.1	AK041262		3.748	3.85	4.5049	3	0.181182
Z00023182-1	Abcb9	ATP-binding cassette, sub-family B (MDR/TAP), member 9	U026725	NM_019875.1	AB045382	MGI:1861729	3.4967	3.0501	3.8037	3	0.299592
Z00034669-1	Rcn1	reticulocalbin 1	U023116	NM_009037.1	AK017494	MGI:104559	4.1983	3.8932	4.6454	3	0.211537
Z00026443-1	Tshb	thyroid stimulating hormone, beta subunit	U024447	NM_009432.1	J00644	MGI:98848	2.0379	2.0643	2.7894	3	0.187782
Z00050552-1	Spon2	spondin 2, extracellular matrix protein	U026083	NM_133903.2	AK009820	MGI:1923724	2.8141	2.8531	3.5652	3	0.184339
Z00001163-1	Atp1B1	ATPase, Na+/K+ transporting, beta 1 polypeptide	U021983	NM_009721.2	AK005071	MGI:88108	4.1685	4.457	4.9154	3	0.232544
Z00058315-1	Eml3	echinoderm microtubule associated protein like 3	U019135	NM_144872.1	AK183470		3.3705	3.6853	4.1134	3	0.246492
Z00059045-1	Kit	kit oncogene	U005697	NM_021099.2	AK046795	MGI:96677	3.3188	3.3719	4.0597	3	0.173543
Z00018908-1	Col4A2	procollagen, type IV, alpha 2	U009073	NM_009932.2	AK053858	MGI:88455	4.4532	4.7304	5.1887	3	0.223486
Z00005264-1	Rel	Mus musculus reticuloendotheliosis oncogene (Rel), mRNA	U032577	NM_009044.1	X15842	MGI:97897	1.971	2.1094	2.7065	3	0.16995
Z00054412-1	1810062G17Rik	RIKEN cDNA 1810062G17 gene	U003161		AK078645		2.3056	2.481	3.0394	3	0.177994
Z00054758-1	Lim2	lens intrinsic membrane protein 2	U008012	NM_177693.2	AK042488	MGI:104698	1.2373	1.5813	1.9678	3	0.262516
Z00056023-1	Fbxo6B	F-box only protein 6b	U025786	NM_015797.1	AF176526	MGI:1354743	3.3035	3.5061	4.0339	3	0.186069
Z00008010-1	Lypla3	lysophospholipase 3	U009768	NM_133792.2	AF468958	MGI:2178076	2.9999	3.3291	3.7298	3	0.253052
Z00034556-1	4632428N05Rik	RIKEN cDNA 4632428N05 gene	U011557	NM_028732.2	AK014600		3.0813	3.2709	3.8107	3	0.180676
Z00035504-1	Mme	membrane metallo endopeptidase	U003285	NM_008604.2	AK031446	MGI:97004	2.9388	3.0502	3.6672	3	0.161923
Z00018838-1	E130307J07Rik	RIKEN cDNA E130307J07 gene	U030910	NM_175483.2	AK048566		2.8751	2.6683	3.396	3	0.158627
Z00060449-1	Rcn3	reticulocalbin 3, EF-hand calcium binding domain	U041065	NM_026555.1	AK003918	MGI:1277122	3.5004	3.6403	4.2265	3	0.16466
Z00011104-1	Dp1	deleted in polyposis 1	U038305	NM_007874.2	AK010507	MGI:1270152	3.7881	3.6742	4.3987	3	0.141921
Z00014814-1	Ppfibp2	protein tyrosine phosphatase, receptor-type, F interacting protein, binding protein 2	U008586	NM_008905.1	AK012152	MGI:894649	3.2315	3.3015	3.9533	3	0.156974
Z00049686-1	Sfmbt2	Mus musculus Scm-like with four mbt domains 2 (Sfmbt2), mRNA	U042256	NM_177386.2	AK040600	MGI:2447794	2.7292	3.0086	3.4472	3	0.220782
Z00037355-1	Fbxo2	F-box only protein 2	U005084	NM_176848.1	BC027053	MGI:2446216	3.5984	3.5084	4.2261	3	0.139096
Z00031312-1	Csprs,5830484A20Rik	component of Sp100-rs	U195534	NM_001010929.1	AK016231	MGI:1923364	2.4159	2.404	3.1209	3	0.162321
Z00005188-1	Flt1	FMS-like tyrosine kinase 1	U026967	NM_010228.2	AJ001177	MGI:95558	3.3366	3.5487	4.0477	3	0.182913
Z00049377-1	Nradd	neurotrophin receptor associated death domain	U031368	NM_026012.2	AF534394	MGI:1914419	3.1233	3.2941	3.8339	3	0.165358
Z00007542-1	Slc16A1	solute carrier family 16 (monocarboxylic acid transporters), member 1	U003681	NM_009196.2	AF058055	MGI:106013	3.5334	3.734	4.244	3	0.177431
Z00021547-1	Dpp9	dipeptidylpeptidase 9	U037942	NM_172624.1	AK039652	MGI:2443967	3.8176	3.9271	4.5276	3	0.149793
Z00030569-1	Pdia5	protein disulfide isomerase associated 5	U266139		AK084784	MGI:1919849	4.1513	4.2705	4.8611	3	0.151094
Z00039445-1	Bc014685	cDNA sequence BC014685	U007036	NM_144916.1	BC014685		3.612	3.7705	4.3213	3	0.160546
Z00054482-1	Gm87	gene model 87, (NCBI)	U067987	XM_128313.5		MGI:2684933	3.3535	3.3115	4.0206	3	0.144061
Z00035971-1	Ckap4	cytoskeleton-associated protein 4	U032075	XM_125808.5	AK030708	MGI:2444926	3.9887	4.1091	4.697	3	0.150394
Z00022478-1	Ccl17	chemokine (C-C motif) ligand 17	U009674	NM_011332.2	AF125570	MGI:1329039	2.5969	2.627	3.3043	3	0.151725
Z00006173-1	Lass6	longevity assurance homolog 6 (S. cerevisiae)	U042309	NM_172856.1	AK028849	MGI:2442564	2.6455	2.8412	3.3522	3	0.173805
Z00048948-1	Tspan2	tetraspan 2	U003648	NM_027533.1	AK018178		3.5652	3.5389	4.2418	3	0.144822
Z00062963-1	Crygc,Crygb	crystallin, gamma C	U148181	NM_007775.1	BC056454	MGI:88522	3.0449	3.1252	3.7461	3	0.141811
Z00036039-1	Lmo7, Gm914	LIM domain only 7	U043417	XM_354836.1		MGI:2685760	1.75	2.0235	2.4509	3	0.214163
Z00064124-1	Pag1	phosphoprotein associated with glycosphingolipid microdomains 1	U023826	NM_053182.2	AF250192		2.4864	2.3907	3.0911	3	0.125329
Z00054867-1	Cklfsf2B	chemokine-like factor super family 2B	U009722	NM_028524.1	AK005970		4.0143	3.8496	4.5484	3	0.131142
Z00005441-1	Mertk	c-mer proto-oncogene tyrosine kinase	U002446	NM_008587.1	AK029009	MGI:96965	2.5648	2.616	3.2623	3	0.140515
Z00019902-1	Tnnc1	troponin C, cardiac/slow skeletal	U015459	NM_009393.1	BC061172	MGI:98779	2.3777	2.561	3.0726	3	0.163917
Z00003674-1	Satb2	special AT-rich sequence binding protein 2	U021346	NM_139146.1	AF319623		2.9998	2.9668	3.6615	3	0.135546
Z00015962-1	Hyou1	hypoxia up-regulated 1	U042972	NM_021395.2	AF228709	MGI:108030	3.9519	4.1781	4.6449	3	0.184911
Z00022802-1	Ltbr	lymphotoxin B receptor	U027868	NM_010736.1	AK078859	MGI:104875	4.1883	3.8685	4.5615	3	0.210254
Z00002138-1	0610007L01Rik	RIKEN cDNA 0610007L01 gene	U040648	XM_355643.2	AK002297		3.8709	4.148	4.5627	3	0.2151
Z00005413-1	Nog	Mus musculus noggin (Nog), mRNA	U033256	NM_008711.1			2.3571	2.2435	2.9333	3	0.117316
Z00036544-1	Ppap2C	phosphatidic acid phosphatase type 2c	U086238	NM_015817.1	AF123611	MGI:1354945	3.6254	3.9527	4.3138	3	0.2482
Z00023163-1	Slc26A2	solute carrier family 26 (sulfate transporter), member 2	U191832	NM_007885.1	AK007212	MGI:892977	2.995	3.2821	3.683	3	0.221123
Z00026135-1	E430016P22Rik	RIKEN cDNA E430016P22 gene	U027181		AK045178		3.3696	3.3845	4.055	3	0.137861
Z00001228-1	Wars	tryptophanyl-tRNA synthetase	U034345	NM_011710.2	AK004541		4.5283	4.6733	5.2136	3	0.144577
Z00012932-1	Baiap2L1	BAI1-associated protein 2-like 1	U026933	NM_025833.2	AK004918		3.1306	3.4134	3.8157	3	0.218032
Z00025115-1	Amigo3	amphoterin induced gene and ORF 3	U011013	NM_177275.2	AB167510		2.4982	2.4118	3.0966	3	0.114508
Z00005088-1	Atbf1	AT motif binding factor 1	U009800	NM_007496.1	AK019957	MGI:99948	3.6229	3.724	4.3073	3	0.132612
Z00049277-1	Arfl4	ADP-ribosylation factor 4-like	U013376	NM_025404.1	AK004126	MGI:1913432	2.9063	3.0739	3.5855	3	0.151118
Z00060739-1	Habp4	hyaluronic acid binding protein 4	U014952	NM_019986.1	AF227684		2.6662	2.7508	3.3444	3	0.126501
Z00055799-1	Mdk	midkine	U023028	NM_001012335.1	AK032742	MGI:96949	3.9054	4.0783	4.5831	3	0.153021
Z00024294-1	Apoh	apolipoprotein H	U013484	NM_013475.1	AK010926	MGI:88058	2.6849	2.6733	3.3488	3	0.128708
Z00035077-1	Rbbp5	retinoblastoma binding protein 5	U000803	NM_172517.1	AK016773		3.9915	3.9751	4.6491	3	0.12535
Z00043856-1	2310016A09Rik	RIKEN cDNA 2310016A09 gene	U016133	NM_181588.2	AK009374		2.7053	2.7013	3.375	3	0.130792
Z00002721-1	Loxl2	lysyl oxidase-like 2	U015808	NM_033325.1	AF117951		3.447	3.6135	4.1205	3	0.148577
Z00016081-1	C130080N23Rik	RIKEN cDNA C130080N23 gene	U042245		AK047658		3.1435	3.3892	3.8162	3	0.192736
Z00009294-1	Rhpn2	rhophilin, Rho GTPase binding protein 2	U007967	NM_027897.2	AK004849	MGI:1289234	2.1858	2.4644	2.8583	3	0.214233
Z00056287-1	Scube2,Phxr5	signal peptide, CUB domain, EGF-like 2	U029113	NM_008836.2	AK083130	MGI:104521	3.6735	3.538	4.2094	3	0.108777
Z00018121-1	Loc245350	PREDICTED: Mus musculus hypothetical LOC245350 (LOC245350), mRNA	U019718	XM_141626.3			2.8605	2.913	3.5308	3	0.120152
Z00036020-1	Adam10	a disintegrin and metalloprotease domain 10	U010708	NM_007399.1	AF011379	MGI:109548	2.8211	2.4891	3.1513	3	0.218601
Z00000260-1	Gmppb	GDP-mannose pyrophosphorylase B	U011012	NM_177910.2	AK088295		3.2426	3.5198	3.9039	3	0.212735
Z00031130-1	Lifr	leukemia inhibitory factor receptor	U016041	NM_013584.1	BC031929	MGI:96788	2.7106	2.6957	3.3568	3	0.115489
Z00024466-1	Zfpm1	zinc finger protein, multitype 1	U009907	NM_009569.1	AF006492	MGI:1095400	3.8719	3.7872	4.4461	3	0.0954438
Z00018760-1	Def8	differentially expressed in FDCP 8	U009940	NM_054046.2	AK028726	MGI:1346331	3.3811	3.6121	4.04	3	0.181673
Z00039236-1	Dximx50E	DNA segment, Chr X, Immunex 50, expressed	U039231		AK009768	MGI:1859619	3.0085	3.299	3.6632	3	0.221986
Z00006031-1	Pnpo	Mus musculus pyridoxine 5'-phosphate oxidase (Pnpo), mRNA	U033329	NM_134021.1	AK051228		2.4328	2.7325	3.0841	3	0.228654
Z00018593-1	Dnajb11	DnaJ (Hsp40) homolog, subfamily B, member 11	U016950	NM_026400.2	AK008032	MGI:1915088	3.3387	3.4363	3.9899	3	0.112796
Z00043513-1	Ppp1R3F	protein phosphatase 1, regulatory (inhibitor) subunit 3F	U202296	NM_138605.1	AF229644	MGI:1859617	2.4766	2.3137	2.9641	3	0.108902
Z00034596-1	Soat1	sterol O-acyltransferase 1	U021929	NM_009230.1	AK018442	MGI:104665	3.4273	3.4365	4.0749	3	0.109102
Z00035371-1	2310075M15Rik	RIKEN cDNA 2310075M15 gene	U013831	XM_283052.2	AK010185	MGI:1916925	4.3144	4.2091	4.8566	3	0.0887951
Z00020243-1	Tmem51	transmembrane protein 51	U025740	NM_145402.2	AK077758		3.3604	3.5617	4.0061	3	0.16112
Z00064112-1	Ehd4	EH-domain containing 4	U023239	NM_133838.2	AF173639		2.5176	2.7035	3.1598	3	0.151038
Z00044046-1	4930406H16Rik	RIKEN cDNA 4930406H16 gene	U051248		M15594		1.9804	2.0438	2.6222	3	0.10066
Z00055312-1	Gpc6	glypican 6	U015959	NM_011821.1	AF105268		3.4508	3.2405	3.8822	3	0.133609
Z00022467-1	Cyp27A1	cytochrome P450, family 27, subfamily a, polypeptide 1	U000459	NM_024264.3	AK004977	MGI:88594	2.7156	2.6711	3.3125	3	0.0884283
Z00026032-1	Slfn1	Mus musculus schlafen 1 (Slfn1), mRNA	U013078	NM_011407.1	AF099972		4.0398	4.0197	4.661	3	0.0970706
Z00032352-1	Nme2	Mus musculus expressed in non-metastatic cells 2, protein (Nme2), mRNA	U033270	NM_008705.3	AK012447	MGI:97356	3.8145	3.8988	4.4545	3	0.103294
Z00002857-1	Agpat4	1-acylglycerol-3-phosphate O-acyltransferase 1 (lysophosphatidic acid acyltransferase, delta)	U017492	NM_026644.1	AK005139		4.6741	4.4974	5.1358	3	0.112663
Z00012720-1	1010001N08Rik,9130001E16Rik	RIKEN cDNA 1010001N08 gene	U054270	XM_488841.1	AK003136		1.7546	1.766	2.3928	3	0.101106
Z00036519-1	Entpd7	ectonucleoside triphosphate diphosphohydrolase 7	U019480	NM_053103.2	AF288221	MGI:2135885	3.3586	3.2748	3.9126	3	0.080445
Z00004402-1	Ica1	islet cell autoantigen 1	U027039	NM_010492.2	AK005965	MGI:96391	3.199	3.1626	3.8001	3	0.0877665
Z00049945-1	Plekhf1	pleckstrin homology domain containing, family F (with FYVE domain) member 1	U028451	NM_024413.1	AK007489	MGI:1919537	2.8553	2.9822	3.4901	3	0.116682
Z00010959-1	D6Wsu176E	DNA segment, Chr 6, Wayne State University 176, expressed	U027075	NM_138587.3	AK004059	MGI:107892	4.2489	4.5397	4.8835	3	0.222991
Z00036113-1	Mod1	malic enzyme, supernatant	U031160	NM_008615.1	AK004980	MGI:97043	4.3807	4.0629	4.6975	3	0.210305
Z00023574-1	Foxf2	forkhead box F2	U014700	NM_010225.1	AK089819	MGI:1347479	2.751	3.0013	3.3853	3	0.193566
Z00007176-1	H47,Snrpa1	histocompatibility 47	U008186	NM_021336.3	AF230356	MGI:95994	3.8026	3.8299	4.436	3	0.0947054
Z00034608-1	Eps8L2	EPS8-like 2	U008957	NM_133191.2	BC005492		3.2323	3.4425	3.8656	3	0.165696
Z00041252-1	937313) Mus Musculus Cdna Clone Image:1230036 5', Mrna Sequence	vv94a07.r1 Stratagene mouse skin (	U214960				3.2264	3.3988	3.8592	3	0.141252
Z00009716-1	Spin2	Mus musculus spindlin-like (Spin2), mRNA	U020345	NM_001005370.1	AK005674		2.9684	3.2106	3.6003	3	0.187825
Z00005997-1	B3Galt4	UDP-Gal:betaGalNAc beta 1,3-galactosyltransferase, polypeptide 4	U037697	NM_019420.1	AF082504	MGI:1859517	2.5143	2.7984	3.1459	3	0.218247
Z00034422-1	Flnc	filamin C, gamma (actin binding protein 280)	U006614	XM_284175.3	AF119148	MGI:95557	3.1873	3.417	3.8166	3	0.178989
Z00018944-1	Rgnef	Rho-guanine nucleotide exchange factor	U035081	NM_012026.1	AK020332	MGI:1346016	2.6522	2.8353	3.2782	3	0.147136
Z00016155-1	Aim1	Mus musculus absent in melanoma 1 (Aim1), mRNA	U031746	NM_172393.1	AF397913		2.2377	2.2839	2.8612	3	0.0870989
Z00034901-1	Cdc42Se2	Mus musculus CDC42 small effector 2 (Cdc42se2), mRNA	U032781	NM_178626.1	AK012983	MGI:1919979	4.096	3.7908	4.4132	3	0.202263
Z00064085-1	Syt14	synaptotagmin XIV	U022217	NM_181546.2	AB102947		3.8312	3.8053	4.4271	3	0.0787723
Z00001914-1	Lig3	ligase III, DNA, ATP-dependent	U043205	NM_010716.1	AK010719	MGI:109152	2.7816	2.9894	3.4031	3	0.163551
Z00060389-1	Akr1C12	aldo-keto reductase family 1, member C12	U034481	NM_013777.1	AB027237		3.0117	3.0099	3.6307	3	0.0890961
Z00034712-1	Fmnl3	formin-like 3	U036646	NM_011711.1	AK012515	MGI:109569	3.7304	3.9365	4.3496	3	0.162322
Z00044534-1	Tradd	TNFRSF1A-associated via death domain	U030165	XM_134502.3	AK018592		3.5498	3.694	4.165	3	0.121146
Z00024450-1	Pfkfb1	PREDICTED: Mus musculus 6-phosphofructo-2-kinase/fructose-2,6-biphosphatase 1 (Pfkfb1), mRNA	U020303	XM_284750.3	AK077610	MGI:107816	3.027	3.3134	3.6408	3	0.221717
Z00030523-1	Edg7	endothelial differentiation, lysophosphatidic acid G-protein-coupled receptor 7	U003959	NM_022983.2	AF293845	MGI:1929469	2.6452	2.6388	3.252	3	0.0805951
Z00022267-1	Id4	inhibitor of DNA binding 4	U014805	NM_031166.1	AK041164	MGI:99414	3.2859	3.0904	3.7029	3	0.121696
Z00032036-1	Ssbp2	single-stranded DNA binding protein 2	U163944		AK034207	MGI:1914220	3.2595	3.2799	3.8712	3	0.0790745
Z00049159-1	1700067C01Rik	Mus musculus RIKEN cDNA 1700067C01 gene (1700067C01Rik), mRNA	U028362	NM_029714.1	AK006911		2.664	2.756	3.2749	3	0.092186
Z00003360-1	5630401D24Rik	RIKEN cDNA 5630401D24 gene	U021965	NM_144877.1	AK048636		2.583	2.7995	3.193	3	0.16987
Z00014657-1	5730592L21Rik	RIKEN cDNA 5730592L21 gene	U016546	NM_029720.1	AK017880		3.9518	4.2074	4.5613	3	0.198881
Z00046783-1	Cd151	CD151 antigen	U008963	NM_009842.1	AK178760	MGI:1096360	4.0226	4.0361	4.6318	3	0.0780237
Z00020473-1	Aqp1	aquaporin 1	U006904	NM_007472.1	AK081886		2.7072	2.6848	3.2936	3	0.0695709
Z00022519-1	Fbxl8	F-box and leucine-rich repeat protein 8	U009740	NM_015821.1	AF176523	MGI:1354697	2.5434	2.6568	3.152	3	0.10198
Z00034254-1	Itm1	intergral membrane protein 1	U030681	NM_008408.2	AK017358		3.5403	3.7104	4.1479	3	0.137089
Z00034137-1	Inpp5A	inositol polyphosphate-5-phosphatase A	U008904	NM_183144.1	AK083449		2.8533	3.0694	3.4586	3	0.169816
Z00004989-1	Cdipt	CDP-diacylglycerol--inositol 3-phosphatidyltransferase (phosphatidylinositol synthase)	U008789	NM_026638.1	AK003041	MGI:105491	4.2002	4.4343	4.805	3	0.183201
Z00042939-1	Mobkl2B	MOB1, Mps One Binder kinase activator-like 2B (yeast)	U024940	NM_178061.3	AK039841	MGI:2664539	3.1584	3.1622	3.7616	3	0.0750962
Z00054642-1	Calu	calumenin	U006612	NM_007594.2	AF177023		3.133	3.1019	3.705	3	0.0616013
Z00003141-1	Slc35F5	solute carrier family 35, member F5	U000744	NM_028787.2	AK004892		3.7694	3.5611	4.1627	3	0.1313
Z00036186-1	Sgce	sarcoglycan, epsilon	U027014	NM_011360.2	AB117975	MGI:1329042	2.9345	2.6433	3.2448	3	0.194889
Z00054252-1	Glul	glutamate-ammonia ligase (glutamine synthase)	U000935	NM_008131.2	AY044241	MGI:95739	3.4726	3.5772	4.0738	3	0.0953023
Z00011445-1	Pnpt1	polyribonucleotide nucleotidyltransferase 1	U012401	NM_027869.1	AF465249	MGI:1918951	3.4467	3.6851	4.0464	3	0.186956
Z00052145-1	Slc1A7	solute carrier family 1 (glutamate transporter), member 7	U004613	NM_146255.1	AK044586	MGI:2444087	3.2771	3.2572	3.8559	3	0.0623907
Z00014823-1	Vamp8	vesicle-associated membrane protein 8	U027475	NM_016794.2	AF045661	MGI:1336882	3.4884	3.7145	4.0867	3	0.177823
Z00030869-1	Tcra,Tcrav3S9,A430107P09Rik,Trav16	Mus musculus T-cell receptor alpha chain (TCRA) mRNA, partial cds.	U185350	XM_111561.3	AB183189	MGI:98553	3.1418	3.146	3.7394	3	0.0706069
Z00004717-1	9130005N14Rik	RIKEN cDNA 9130005N14 gene	U005623	NM_026667.2	AK004436		2.8742	3.014	3.4717	3	0.116078
Z00003105-1	Zcwcc2	zinc finger, CW-type with coiled-coil domain 2	U039735	NM_029413.1	AK017472		2.968	2.7878	3.3849	3	0.110949
Z00007186-1	Crtap	cartilage associated protein	U031394	NM_019922.1	AJ006469	MGI:1891221	3.1564	3.3432	3.7508	3	0.148937
Z00050332-1	Fgb	fibrinogen, B beta polypeptide	U024198	NM_181849.1	AF413205		2.1681	2.2896	2.7623	3	0.103904
Z00045485-1	Adamts15	a disintegrin-like and metalloprotease (reprolysin type) with thrombospondin type 1 motif, 15	U030640	XM_134720.6	BC009667		2.8833	2.8449	3.4391	3	0.0522006
Z00018184-1	Gpx3	glutathione peroxidase 3	U012621	NM_008161.1	AK002219	MGI:105102	2.6902	2.7666	3.2837	3	0.0787962
Z00040557-1	Myh1	myosin, heavy polypeptide 1, skeletal muscle, adult	U123650	XM_354615.2	AJ002522	MGI:1339711	2.0089	2.0417	2.6023	3	0.0660492
Z00039446-1	2010310D06Rik	RIKEN cDNA 2010310D06 gene	U006158	XM_284126.3	AK028121	MGI:2686991	2.9355	2.9702	3.5273	3	0.0652365
Z00006715-1	Ai505034	Mus musculus expressed sequence AI505034 (AI505034), mRNA	U002251	NM_207206.1	BC046276		3.5103	3.5898	4.1004	3	0.0790966
Z00062078-1	5133401H06Rik	RIKEN cDNA 5133401H06 gene	U256874		AK041477		3.0625	3.0052	3.5952	3	0.0465997
Z00036952-1	Rnase6	ribonuclease, RNase A family, 6	U015582	NM_030098.1	AK020595		2.2403	2.2885	2.8271	3	0.0652028
Z00005995-1	Tram1	translocating chain-associating membrane protein 1	U021129	NM_028173.1	AK007839	MGI:1919515	3.7019	3.618	4.2045	3	0.0501819
Z00017930-1	P4Ha1	procollagen-proline, 2-oxoglutarate 4-dioxygenase (proline 4-hydroxylase), alpha 1 polypeptide	U011546	NM_011030.1	AK030574	MGI:97463	3.8078	3.5546	4.139	3	0.168485
Z00063539-1	4930480K15Rik	RIKEN cDNA 4930480K15 gene	U018340		AK005881		1.7289	1.7995	2.3122	3	0.072558
Z00034749-1	0610033H09Rik	RIKEN cDNA 0610033H09 gene	U005220	NM_025338.1	AK002737	MGI:1913327	4.9792	5.0468	5.5615	3	0.0707885
Z00061891-1	9030605E16Rik	RIKEN cDNA 9030605E16 gene	U020252	NM_029417.1	AK014817		3.3589	3.3312	3.9133	3	0.0457034
Z00025295-1	Av071179	expressed sequence AV071179	U005626	NM_031180.1	AF165170	MGI:1932466	3.3177	3.3271	3.8978	3	0.0564329
Z00007308-1	Fkbp10	FK506 binding protein 10	U013338	NM_010221.1	AK019446	MGI:104769	3.5055	3.6436	4.0849	3	0.114223
Z00016513-1	Mkiaa1314	Mus musculus mRNA for mKIAA1314 protein.	U038023	NM_172964.1			2.09	2.1685	2.6687	3	0.0753756
Z00010086-1	3110002H16Rik	RIKEN cDNA 3110002H16 gene	U018421	NM_029623.1	AF003352		3.2684	3.5142	3.847	3	0.195914
Z00034540-1	Exosc5	exosome component 5	U241988	NM_138586.1	AK006475	MGI:107889	4.0948	4.2055	4.6727	3	0.0951971
Z00003224-1	37502	septin 4	U013140	NM_011129.1	AB078010	MGI:1270156	2.8214	2.5701	3.1469	3	0.168719
Z00022126-1	Car12	carbonic anyhydrase 12	U010658	NM_178396.3	AK009873		2.7148	2.5374	3.1141	3	0.110689
Z00034606-1	Kdelr2	KDEL (Lys-Asp-Glu-Leu) endoplasmic reticulum protein retention receptor 2	U006405	NM_025841.1	AJ278133		3.588	3.3733	3.9493	3	0.139894
Z00044356-1	2310047C17Rik	Mus musculus RIKEN cDNA 2310047C17 gene (2310047C17Rik), mRNA	U019139	NM_175108.2	AK009866		2.6442	2.8732	3.2199	3	0.183316
Z00030587-1	Gpx2	glutathione peroxidase 2	U034092	NM_030677.1	BC010823	MGI:106609	3.0062	3.1243	3.5818	3	0.100126
Z00056696-1	P4Hb	prolyl 4-hydroxylase, beta polypeptide	U033720	NM_011032.1	AK177965	MGI:97464	3.5057	3.5412	4.0813	3	0.0557934
Z00032338-1	8430419K02Rik	RIKEN cDNA 8430419K02 gene	U032544		AK018427		2.0462	1.9089	2.4844	3	0.0806542
Z00059330-1	Olfr228	olfactory receptor 228	U067999	NM_146405.1		MGI:3030062	1.0781	0.9744	1.5498	3	0.0574938
Z00027252-1	Loc433493,Loc381400	PREDICTED: Mus musculus similar to KIAA1512 protein (LOC433493), mRNA	U002705	XM_355358.2	AK028586		2.7967	2.6096	3.1844	3	0.118502
Z00024850-1	Pip5K1A	phosphatidylinositol-4-phosphate 5-kinase, type 1 alpha	U038927	NM_008846.1	AF048695	MGI:107930	3.074	2.9753	3.5501	3	0.0542888
Z00034127-1	Fvt1	follicular lymphoma variant translocation 1	U021661	XM_203753.3	AK018155		3.3478	3.47	3.9216	3	0.102968
Z00063122-1	Myo5B	myosin Vb	U018896	NM_201600.1	AK033484		2.5652	2.5175	3.0913	3	0.0351414
Z00055356-1	C730034F03Rik	RIKEN cDNA C730034F03 gene	U016563	NM_176900.3	AK053866		3.2479	3.2468	3.8198	3	0.0515092
Z00000376-1	Il17R	interleukin 17 receptor	U007342	NM_008359.1	AK010040	MGI:107399	2.5224	2.6157	3.0932	3	0.0830878
Z00040239-1	Rdh10	retinol dehydrogenase 10 (all-trans)	U042148	NM_133832.2	AF456767	MGI:1924238	3.1782	3.2114	3.7481	3	0.0521354
Z00008774-1	Ptpn21	protein tyrosine phosphatase, non-receptor type 21	U034250	NM_011877.1	AK013777	MGI:1344406	2.5039	2.5591	3.0736	3	0.0606508
Z00026000-1	C630005D06Rik	RIKEN cDNA C630005D06 gene	U013534	XM_112560.4	AK040894		2.9633	3.0981	3.5326	3	0.112205
Z00062196-1	Creb3L2	cAMP responsive element binding protein 3-like 2	U027172	NM_178661.2	AK028024	MGI:2442695	4.1265	3.9141	4.482	3	0.139895
Z00039632-1	Gpr77	G protein-coupled receptor 77	U028180	NM_176912.2	AK007461	MGI:2442013	2.3665	2.5997	2.934	3	0.188276
Z00057305-1	Cklfsf4	chemokine-like factor super family 4	U041094	NM_153582.3	AF479815		3.4213	3.6637	3.9881	3	0.195715
Z00022487-1	Eva1	epithelial V-like antigen 1	U010406	NM_007962.2	AF030454	MGI:1289160	2.8277	2.9894	3.393	3	0.132872
Z00046867-1	Cd8A	CD8 antigen, alpha chain	U007018	XM_132621.4	AJ131778	MGI:88346	2.6305	2.6179	3.182	3	0.0378515
Z00008523-1	2310057M21Rik	RIKEN cDNA 2310057M21 gene	U029341	NM_026655.2	AK019097		2.9811	3.1314	3.5446	3	0.124396
Z00025276-1	Tpm3	tropomyosin 3, gamma	U003484	NM_022314.2	AF317223	MGI:1890149	2.7369	2.638	3.2014	3	0.0533891
Z00034685-1	Nfxl1	nuclear transcription factor, X-box binding-like 1	U097192	XM_355673.2	AK005913	MGI:1923646	3.4707	3.338	3.9007	3	0.0783773
Z00006676-1	Tpm4	tropomyosin 4	U009481	NM_001001491.1	AK049383		3.6048	3.565	4.1274	3	0.0271712
Z00023662-1	Arl6Ip5	ADP-ribosylation factor-like 6 interacting protein 5	U007211	NM_022992.1	AF133912	MGI:1929501	3.3828	3.4629	3.9448	3	0.0736124
Z00006163-1	C1Galt1	core 1 UDP-galactose:N-acetylgalactosamine-alpha-R beta 1,3-galactosyltransferase	U006531	NM_052993.2	AF157962	MGI:2151071	2.5633	2.8001	3.1247	3	0.192529
Z00026820-1	4930552P12Rik	RIKEN cDNA 4930552P12 gene	U163199	XM_488878.1	AK011373		2.9948	2.9345	3.4957	3	0.0302007
Z00036108-1	Fkbp9	FK506 binding protein 9	U006916	NM_012056.1	AF090334	MGI:1350921	4.7059	4.8049	5.266	3	0.0865749
Z00052760-1	Tax1Bp3	Tax1 (human T-cell leukemia virus type I) binding protein 3	U012897	NM_029564.1	AK004963	MGI:1923531	3.5792	3.5637	4.1229	3	0.0323736
Z00048978-1	5830431A10Rik	RIKEN cDNA 5830431A10 gene	U034624		AK017957		1.9281	2.1048	2.4865	3	0.145668
Z00062794-1	1700019B21Rik	RIKEN cDNA 1700019B21 gene	U039420		BC052024		2.1718	2.3701	2.7293	3	0.162871
Z00004749-1	Wdr1	WD repeat domain 1	U026139	NM_011715.1	AF020055	MGI:1337100	3.9528	4.1363	4.51	3	0.151251
Z00024077-1	Syne1	synaptic nuclear envelope 1	U031496	NM_022027.1	AF281869	MGI:1927152	2.1278	2.1617	2.6841	3	0.0461187
Z00060384-1	Derl1	Der1-like domain family, member 1	U036193	NM_024207.2	AK007435	MGI:1915069	3.8913	4.0224	4.4472	3	0.110734
Z00001236-1	Arhgap1	Rho GTPase activating protein 1	U002127	NM_146124.2	AK046291	MGI:2445003	4.135	4.3165	4.6896	3	0.150223
Z00030440-1	Paox	polyamine oxidase (exo-N4-amino)	U008916	NM_153783.2	AF226656	MGI:1916983	3.9226	4.1594	4.4771	3	0.194262
Z00025221-1	Sele	selectin, endothelial cell	U001013	NM_011345.1	BC038687	MGI:98278	1.1753	1.0716	1.625	3	0.057455
Z00009797-1	Bag5	BCL2-associated athanogene 5	U034376	NM_027404.1	AK005534		3.3608	3.1457	3.6989	3	0.146086
Z00019744-1	Man1A2	mannosidase, alpha, class 1A, member 2	U024428	NM_010763.1	AK013515	MGI:104676	3.7034	3.7741	4.2544	3	0.0666042
Z00011034-1	Myd88	myeloid differentiation primary response gene 88	U031427	NM_010851.2	AK090107		3.1924	3.3428	3.7426	3	0.126644
Z00030561-1	Plscr2	phospholipid scramblase 2	U010854	NM_008880.2	AF015790	MGI:1270860	3.8087	3.8132	4.3582	3	0.0346334
Z00016887-1	Sel1H	Sel1 (suppressor of lin-12) 1 homolog (C. elegans)	U034232	NM_011344.1	AF063095		3.506	3.5664	4.0553	3	0.0595202
Z00010353-1	D8Bwg1414E	DNA segment, Chr 8, Brigham & Women's Genetics 1414 expressed	U030271	NM_025781.1	AK007926		2.8673	3.0813	3.4159	3	0.177553
Z00022408-1	Cited2	Cbp/p300-interacting transactivator, with Glu/Asp-rich carboxy-terminal domain, 2	U011296	NM_010828.1	AK177398	MGI:1306784	3.6369	3.7466	4.1845	3	0.0954858
Z00058681-1	3732412D22Rik	RIKEN cDNA 3732412D22 gene	U042642	NM_001001980.1	AK019457		3.2797	3.0371	3.5812	3	0.171383
Z00034237-1	Sall1	sal-like 1 (Drosophila)	U030082	NM_021390.2	AB051409	MGI:1889585	3.5222	3.7295	4.0659	3	0.173507
Z00023518-1	Pyy	peptide YY	U033467	NM_145435.1	AK188703		2.3585	2.3568	2.9002	3	0.0290159
Z00035586-1	Dap	death-associated protein	U087654	NM_146057.1	AK014991		4.2612	4.4523	4.8043	3	0.160663
Z00005968-1	Rpn1	ribophorin I	U007145	NM_133933.2	AK029923	MGI:98084	4.8297	4.8025	5.3456	3	0.0142175
Z00001281-1	Calr	calreticulin	U030041	NM_007591.2	AK075605	MGI:88252	3.7031	3.8493	4.2457	3	0.124948
Z00019642-1	Etv6	ets variant gene 6 (TEL oncogene)	U042770	NM_007961.2	AK035231	MGI:109336	3.0356	3.2722	3.5782	3	0.19743
Z00016352-1	Slco2A1	solute carrier organic anion transporter family, member 2a1	U010940	NM_033314.1	AF323958	MGI:1346021	2.6617	2.7279	3.204	3	0.0634231
Z00023195-1	Bag2	Bcl2-associated athanogene 2	U021210	NM_145392.1	AK083600		3.597	3.5551	4.0973	3	0.0149344
Z00020673-1	Txndc11	thioredoxin domain containing 11	U036791	NM_029582.1	AK013044	MGI:1923620	3.7718	3.7698	4.3113	3	0.0274926
Z00031385-1	Loc331243	PREDICTED: Mus musculus similar to hypothetical protein A430089I19 (LOC331243), mRNA	U259147	XM_285618.3			2.6321	2.7769	3.1726	3	0.124325
Z00035443-1	Mbp	myelin basic protein	U018952	NM_010777.1	AK002947	MGI:96925	2.2871	2.1345	2.6745	3	0.0996244
Z00049371-1	4930447F04Rik	RIKEN cDNA 4930447F04 gene	U039426	XM_135902.1	AK039763		2.2024	2.0512	2.5909	3	0.0985864
Z00047420-1	Olfr1221	olfactory receptor 1221	U022961	NM_146902.1		MGI:3031055	3.8228	3.8664	4.361	3	0.0475012
Z00038137-1	Slc27A3	solute carrier family 27 (fatty acid transporter), member 3	U024297	XM_130954.4	AF072758	MGI:1347358	3.4222	3.346	3.8831	3	0.0388929
Z00010017-1	Edem1	ER degradation enhancer, mannosidase alpha-like 1	U007252	NM_138677.1	AB042828		3.638	3.8187	4.1747	3	0.154079
Z00040583-1	1110021J02Rik	RIKEN cDNA 1110021J02 gene	U037633		AK003900		3.4876	3.2693	3.8057	3	0.154347
Z00005354-1	Aqp8	aquaporin 8	U008743	NM_007474.1	AF018952		3.6	3.5835	4.1195	3	0.0134555
Z00010796-1	Kctd10	potassium channel tetramerisation domain containing 10	U026601	NM_026145.2	AK028657		2.5433	2.7581	3.0791	3	0.181873
Z00031898-1	Speer1-Ps1	Mus musculus spermatogenesis associated glutamate (E)-rich protein 1, pseudogene 1 (Speer1-ps1) on chromosome 5	U088228	NR_001586.1	AK014925	MGI:1918146	2.3173	2.3838	2.8523	3	0.0641731
Z00023078-1	Srprb	signal recognition particle receptor, B subunit	U031256	NM_009275.3	AK004854		3.1293	3.112	3.6464	3	0.0117288
Z00025832-1	Krt2-6A	keratin complex 2, basic, gene 6a	U226204	NM_008476.3	AK009394	MGI:1100845	3.6816	3.6735	4.2064	3	0.0172558
Z00045130-1	Myd116	myeloid differentiation primary response gene 116	U028534	NM_008654.1	AK079339		3.0573	3.1683	3.5902	3	0.0992504
Z00005107-1	Mrg2	myeloid ecotropic viral integration site-related gene 2	U007703		AF503502	MGI:108519	2.4662	2.2986	2.8312	3	0.114415
Z00064395-1	Senp5	SUMO/sentrin specific protease 5	U036971	NM_177103.2	AK028177		2.5397	2.4876	3.0202	3	0.0208359
Z00024358-1	Capn6	calpain 6	U039757	NM_007603.2	BC052167		2.0733	2.0554	2.5878	3	0.00983126
Z00001979-1	Hspa5	heat shock 70kD protein 5 (glucose-regulated protein)	U042281	NM_022310.2	AJ002387	MGI:95835	4.6385	4.8508	5.1705	3	0.181039
Z00062771-1	Lip1	lysosomal acid lipase 1	U038982	NM_021460.1	AK088659	MGI:96789	3.2427	3.3296	3.774	3	0.0805403
Z00023600-1	Rbmy1A1	RNA binding motif protein, Y chromosome, family 1, member A1	U175420	NM_011253.1	AK016258	MGI:104732	2.5959	2.687	3.126	3	0.0841081
Z00038929-1	1200009F10Rik	RIKEN cDNA 1200009F10 gene	U011889	NM_026166.1	AK004404		3.5884	3.6558	4.1182	3	0.0655821
Z00035349-1	0610039A15Rik	RIKEN cDNA 0610039A15 gene	U027734	NM_175101.2	AK020058		3.3387	3.2101	3.7396	3	0.0837661
Z00000686-1	C630002B14Rik	RIKEN cDNA C630002B14 gene	U306185	NM_175331.2	AK083091		3.9383	3.9342	4.4634	3	0.0182118
Z00035442-1	Enpp1	ectonucleotide pyrophosphatase/phosphodiesterase 1	U031617	NM_008813.2	AF339910	MGI:97370	3.2463	3.3325	3.7754	3	0.0804524
Z00061384-1	Bc016198	cDNA sequence BC016198	U009323	NM_203507.2	AK004597		2.9208	3.021	3.4493	3	0.0917129
Z00000650-1	Bc003251	cDNA sequence BC003251	U012658	NM_024480.2	AK086088		3.4466	3.4972	3.9746	3	0.0529341
Z00045358-1	Rpl4	ribosomal protein L4	U010610	NM_024212.2	AJ844648		2.6914	2.852	3.2189	3	0.140588
Z00015865-1	Plod1	procollagen-lysine, 2-oxoglutarate 5-dioxygenase 1	U025778	NM_011122.1	AF046782	MGI:99907	3.3854	3.3619	3.8888	3	0.00224774
Z00007580-1	Frk	fyn-related kinase	U011399	NM_010237.2	AK028855	MGI:103265	2.3477	2.3498	2.872	3	0.0201019
Z00006229-1	Tcfl4	transcription factor-like 4	U013356	NM_011550.2	AF213670	MGI:108398	2.6444	2.7539	3.1686	3	0.100316
Z00054644-1	Akr1B8	aldo-keto reductase family 1, member B8	U089644	NM_008012.1	AK207771	MGI:107673	2.0669	2.2777	2.5907	3	0.182536
Z00036407-1	Erp29	endoplasmic reticulum protein 29	U026681	NM_026129.2	AK004795	MGI:1914647	5.031	4.8144	5.3379	3	0.157981
Z00001278-1	Golt1B	golgi transport 1 homolog B (S. cerevisiae)	U042775	NM_025872.3	AK009991		3.257	3.3468	3.7792	3	0.0850316
Z00057044-1	H2-Ke2	H2-K region expressed gene 2	U037696	NM_010385.1	AK010679	MGI:95908	4.0142	4.1352	4.5361	3	0.110282
Z00024487-1	Mitf	microphthalmia-associated transcription factor	U007215	NM_008601.1	AB009397	MGI:104554	2.975	3.0699	3.4969	3	0.0892165
Z00013243-1	Txndc5	thioredoxin domain containing 5	U034699	NM_145367.2	AK181697	MGI:2145316	3.723	3.8017	4.2424	3	0.076887
Z00018376-1	0610040B21Rik	RIKEN cDNA 0610040B21 gene	U004630	NM_025334.2	AK002862		4.096	3.9251	4.4439	3	0.122643
Z00058003-1	Cit	citron	U040645	NM_007708.1	AF070066	MGI:105313	2.9519	2.8626	3.3807	3	0.0564051
Z00037790-1	5730510P18Rik	RIKEN cDNA 5730510P18 gene	U013770		BC021595		2.3263	2.3734	2.8443	3	0.0519724
Z00044041-1	1700081D17Rik	RIKEN cDNA 1700081D17 gene	U015812	XM_127741.4	AK006750		1.2912	1.4392	1.8089	3	0.13356
Z00035070-1	2310008M10Rik	RIKEN cDNA 2310008M10 gene	U024646	NM_025509.2	AK009237		4.5154	4.4075	4.9248	3	0.0719196
Z00058001-1	Tcirg1	T-cell, immune regulator 1	U108131	NM_016921.2	AB022322	MGI:1350931	3.5218	3.7354	4.0391	3	0.187112
Z00032601-1	Loc214321	PREDICTED: Mus musculus similar to ADAM4b (LOC214321), mRNA	U044497	XM_146967.4			1.4536	1.4054	1.9217	3	0.0240635
Z00001455-1	Cables2	Cdk5 and Abl enzyme substrate 2	U023759	NM_145851.1	AK050121	MGI:2182335	3.1132	2.9416	3.4568	3	0.124786
Z00051088-1	Plekhh2	pleckstrin homology domain containing, family H (with MyTH4 domain) member 2	U018287	NM_177606.2	AK029252		2.2172	2.0041	2.5186	3	0.158942
Z00023585-1	Slc30A1	solute carrier family 30 (zinc transporter), member 1	U257054	NM_009579.2	AK190696	MGI:1345281	3.0773	3.2859	3.5912	3	0.184285
Z00026761-1	D230037D09Rik	RIKEN cDNA D230037D09 gene	U014306	NM_177140.2	AK032513		3.4299	3.5046	3.9437	3	0.0753329
Z00006186-1	Ext1	exostoses (multiple) 1	U036169	NM_010162.1	BC004741		3.357	3.3019	3.8151	3	0.0312866
Z00056515-1	Oit3	oncoprotein induced transcript 3	U031810	NM_010959.1	AF356506	MGI:1201782	2.6468	2.532	3.045	3	0.0795364
Z00010876-1	Bb128963	expressed sequence BB128963	U063227	NM_172742.1	AK028584		3.0095	2.999	3.5099	3	0.0106673
Z00026097-1	C130089K02Rik	RIKEN cDNA C130089K02 gene	U024036		AK038829		3.1543	2.99	3.5008	3	0.120829
Z00050776-1	Tnfrsf19L	tumor necrosis factor receptor superfamily, member 19-like	U028918	NM_177073.3	AK042363		2.8879	2.8142	3.3236	3	0.0481947
Z00031409-1	4933409K07Rik	RIKEN cDNA 4933409K07 gene	U263943	NM_178649.2	AK041157		2.7363	2.861	3.2449	3	0.117841
Z00049034-1	Hsdl1	hydroxysteroid dehydrogenase like 1	U030313	NM_175185.2	AK012496		3.3461	3.2526	3.7612	3	0.0644916
Z00047838-1	Abhd7	abhydrolase domain containing 7	U005928	NM_001001804.1		MGI:2686228	2.5935	2.4545	2.9629	3	0.101395
Z00029501-1	Pycard	PYD and CARD domain containing	U008826		AK080825	MGI:1931465	2.6856	2.5262	3.0336	3	0.11844
Z00001079-1	Pdia4	protein disulfide isomerase associated 4	U027263	NM_009787.1	AK028292	MGI:104864	3.4251	3.6142	3.932	3	0.171041
Z00037322-1	1810036H07Rik	RIKEN cDNA 1810036H07 gene	U007131	NM_025467.1	AK007451		2.7134	2.7012	3.208	3	0.0124156
Z00011241-1	5730409F24Rik	RIKEN cDNA 5730409F24 gene	U019165	NM_181403.2	AK030717		3.9424	3.8219	4.3286	3	0.0872463
Z00038728-1	Lrrc28	leucine rich repeat containing 28	U028687	NM_175124.3	AK004904		3.3514	3.2804	3.787	3	0.0476346
Z00018517-1	5730405M13Rik	RIKEN cDNA 5730405M13 gene	U006181	NM_025671.1	AK004916		3.1671	3.2162	3.6715	3	0.0577552
Z00034944-1	1500041J02Rik	RIKEN cDNA 1500041J02 gene	U000278	NM_026424.2	AK002294		3.2533	3.3949	3.7574	3	0.133366
Z00022666-1	Pcbd1	pterin 4 alpha carbinolamine dehydratase/dimerization cofactor of hepatocyte nuclear factor 1 alpha (TCF1) 1	U011560	NM_025273.1	AK007401	MGI:94873	3.6573	3.6188	4.1221	3	0.0254848
Z00034521-1	Neu1	neuraminidase 1	U017876	NM_010893.2	AK077444	MGI:97305	3.6324	3.5061	4.0091	3	0.0938146
Z00036717-1	9530090G24Rik	RIKEN cDNA 9530090G24 gene	U023540	NM_145537.1	AK029164		3.8351	3.8222	4.3251	3	0.0149957
Z00058139-1	Myl6	myosin, light polypeptide 6, alkali, smooth muscle and non-muscle	U032359	NM_010860.2	AK180086	MGI:109318	3.8849	4.0548	4.3872	3	0.15719
Z00024063-1	Ins1	insulin I	U019565	NM_008386.2	AK007345	MGI:96572	2.9267	2.8063	3.3083	3	0.0895851
Z00033832-1	Ppp1R2	protein phosphatase 1, regulatory (inhibitor) subunit 2	U036964	NM_025800.1	AK002671		3.4233	3.305	3.8067	3	0.0880558
Z00060542-1	Loc436241	PREDICTED: Mus musculus similar to DnaJ (Hsp40) homolog, subfamily B, member 9; microvascular endothelial differentiation gene 1; DNA j protein b9; microvascular endothelial differentiation gene (LOC436241), mRNA	U051260	XM_488392.1			2.3993	2.5571	2.901	3	0.147553
Z00056647-1	E130113K08Rik	RIKEN cDNA E130113K08 gene	U305195	NM_001005341.2	AB098741		2.8139	2.88	3.3154	3	0.0727622
Z00031110-1	Ap1G1	adaptor protein complex AP-1, gamma 1 subunit	U042928	NM_009677.3	AK028360	MGI:101919	2.3892	2.5623	2.8907	3	0.160126
Z00000670-1	Nagk	N-acetylglucosamine kinase	U007088	NM_019542.1	AJ242909	MGI:1860418	3.1091	3.1459	3.6101	3	0.0490412
Z00019732-1	Mgst3	microsomal glutathione S-transferase 3	U022017	NM_025569.1	AK003246	MGI:1913697	3.163	3.2998	3.6639	3	0.130731
Z00032148-1	C530043A13Rik	RIKEN cDNA C530043A13 gene	U021469	NM_176897.2	BC048494		1.7161	1.7423	2.216	3	0.0408387
Z00033280-1	Loc240219	PREDICTED: Mus musculus similar to glutamine synthetase (LOC240219), mRNA	U148781	XM_140284.2			2.755	2.7652	3.2547	3	0.0278614
Z00017663-1	E130016I23Rik	RIKEN cDNA E130016I23 gene	U015964	NM_021434.2	AB041545		3.6839	3.6757	4.1753	3	0.0174972
Z00054471-1	Adh7	alcohol dehydrogenase 7 (class IV), mu or sigma polypeptide	U003908	NM_009626.2	AF331802	MGI:87926	2.3443	2.4609	2.8428	3	0.115228
Z00025988-1	Rps6Ka4	ribosomal protein S6 kinase, polypeptide 4	U038659	NM_019924.1	AF074714	MGI:1930076	3.2977	3.4939	3.796	3	0.1803
Z00005860-1	Pdcd6Ip	programmed cell death 6 interacting protein	U031387	NM_011052.1	AF119955	MGI:1333753	4.2243	4.3829	4.7225	3	0.149643
Z00036138-1	Nt5C3	5'-nucleotidase, cytosolic III	U027357	NM_026004.1	AK011525	MGI:1927186	3.6541	3.4577	3.9558	3	0.152966
Z00049915-1	Smyd5	SET and MYND domain containing 5	U042751	NM_144918.1	AK185293	MGI:108048	2.8513	3.0442	3.3488	3	0.177939
Z00035982-1	Gorasp2	golgi reassembly stacking protein 2	U001887	NM_027352.2	AK002515	MGI:2135962	3.0181	3.0323	3.5145	3	0.0326071
Z00055984-1	Cyp4A14	cytochrome P450, family 4, subfamily a, polypeptide 14	U025396	NM_007822.1	AK098088		3.7079	3.7639	4.2033	3	0.0671079
Z00005951-1	Dpagt1	dolichyl-phosphate (UDP-N-acetylglucosamine) acetylglucosaminephosphotransferase 1 (GlcNAc-1-P transferase)	U010381	NM_007875.2	AK008246	MGI:1196396	3.1414	2.9733	3.4676	3	0.131995
Z00036747-1	Cltb	clathrin, light polypeptide (Lcb)	U014869	NM_028870.1	AK009844		3.449	3.5978	3.9429	3	0.143467
Z00060808-1	Hspa2	heat shock protein 2	U142424	NM_001002012.1	AK204828	MGI:96243	2.9859	3.0659	3.4786	3	0.0878835
Z00027806-1	2510049J12Rik	RIKEN cDNA 2510049J12 gene	U041046	XM_132808.1	AK011120		2.4898	2.4979	2.9822	3	0.0297022
Z00010392-1	Cln8	ceroid-lipofuscinosis, neuronal 8	U042886	NM_012000.2	AF125307		3.2484	3.3151	3.7408	3	0.0771877
Z00045860-1	Bc087945	cDNA sequence BC087945	U036050	XM_484453.1	BC028541		3.7362	3.921	4.2277	3	0.173882
Z00040616-1	2310042L06Rik	RIKEN cDNA 2310042L06 gene	U016477	NM_172428.1	AK009756		3.3561	3.198	3.6893	3	0.125523
Z00047973-1	1110014C03Rik	RIKEN cDNA 1110014C03 gene	U034185	NM_026775.2	AK003676		4.6193	4.7099	5.1104	3	0.0972465
Z00020229-1	Mllt2H	homolog of human MLLT2 unidentified gene	U235721		AK030884		3.7866	3.9298	4.2769	3	0.140476
Z00008274-1	Capn7	calpain 7	U043389	NM_009796.1	AB028640	MGI:1338030	4.1142	4.0158	4.506	3	0.0788011
Z00036584-1	Rere	arginine glutamic acid dipeptide (RE) repeats	U005140	XM_204015.3	AK004046	MGI:2683486	2.186	2.3344	2.676	3	0.14485
Z00012824-1	Fndc3B	fibronectin type III domain containing 3B	U023900	NM_173182.1	AB098596	MGI:1919257	3.8177	3.8834	4.3075	3	0.0775928
Z00025274-1	Dusp3	dual specificity phosphatase 3 (vaccinia virus phosphatase VH1-related)	U033461	NM_028207.1	AF280809	MGI:1919599	2.7764	2.6236	3.1125	3	0.122568
Z00038724-1	E330021D16Rik	RIKEN cDNA E330021D16 gene	U027968	NM_175527.2	AJ459262		2.9777	2.9692	3.4577	3	0.0252879
Z00023590-1	Psmd9	proteasome (prosome, macropain) 26S subunit, non-ATPase, 9	U006162	NM_026000.1	AK002280	MGI:1914401	3.5766	3.5872	4.0648	3	0.0340396
Z00047207-1	1700055N04Rik	Mus musculus RIKEN cDNA 1700055N04 gene (1700055N04Rik), mRNA	U128223	NM_028545.1	AK006803		1.1326	1.1497	1.6196	3	0.0398642
Z00003113-1	B230120H23Rik	RIKEN cDNA B230120H23 gene	U001910	NM_023057.1	AB049731	MGI:2443258	2.4392	2.3227	2.8091	3	0.0952049
Z00023276-1	Psors1C2	psoriasis susceptibility 1 candidate 2 (human)	U017908	NM_020576.1	AF159091	MGI:1930025	3.4606	3.4887	3.9468	3	0.0490609
Z00038878-1	Slc35B3	solute carrier family 35, member B3	U034702	NM_134060.2	AK076592	MGI:1913978	3.5283	3.432	3.9171	3	0.0803172
Z00025041-1	Herpud1	homocysteine-inducible, endoplasmic reticulum stress-inducible, ubiquitin-like domain member 1	U009665	NM_022331.1	AB034991	MGI:1927406	3.7619	3.7115	4.1961	3	0.0472921
Z00056711-1	Prkcm	protein kinase C, mu	U033930	NM_008858.1	AK012561	MGI:99879	3.1051	3.1594	3.5897	3	0.0709428
Z00016219-1	Sec24A	SEC24 related gene family, member A (S. cerevisiae)	U032744	NM_175255.2	AK020516		3.4393	3.4489	3.9234	3	0.0357128
Z00049229-1	Rarres1	retinoic acid receptor responder (tazarotene induced) 1	U064905	XM_130987.4	AK187030		2.8249	2.832	3.308	3	0.0344237
Z00022714-1	Grcc3F	gene rich cluster, C3f gene	U007393	NM_145130.1	AK083687		3.5624	3.4825	3.9655	3	0.0692908
Z00011028-1	1600002H07Rik	RIKEN cDNA 1600002H07 gene	U037521	NM_028056.1	AK005395		3.8451	3.8572	4.3279	3	0.038444
Z00034715-1	Tyro3	TYRO3 protein tyrosine kinase 3	U002324	NM_019392.1	AB000827	MGI:104294	3.3352	3.25	3.732	3	0.0738986
Z00056560-1	Rab3Ip	RAB3A interacting protein	U032247	NM_001003950.1	AK045783	MGI:105933	3.6164	3.5948	4.0763	3	0.0340705
Z00035158-1	Fcer1G	Fc receptor, IgE, high affinity I, gamma polypeptide	U161999	NM_010185.2	BC034163	MGI:95496	3.0708	3.1442	3.5514	3	0.0884015
Z00023482-1	Clic3	chloride intracellular channel 3	U001494	NM_027085.1	AK009020		2.2661	2.247	2.7275	3	0.0339796
Z00023616-1	Jundm2	Jun dimerization protein 2	U014212	NM_030887.2	AB034697	MGI:1932093	3.5897	3.4726	3.9531	3	0.0992072
Z00025497-1	Cidec	cell death-inducing DFFA-like effector c	U041045	NM_178373.2	AK080133	MGI:95585	2.7709	2.7845	3.2514	3	0.0410306
Z00006908-1	Tmprss2	transmembrane protease, serine 2	U037350	NM_015775.2	AF113596	MGI:1354381	2.1617	2.2371	2.6421	3	0.0901167
Z00019275-1	Rab11Fip5	RAB11 family interacting protein 5 (class I)	U078480	NM_001003955.2	AK078938	MGI:1098586	2.7966	2.8461	3.2767	3	0.0694849
Z00008123-1	1110020C13Rik	RIKEN cDNA 1110020C13 gene	U016718	NM_025385.2	AK002430		4.2194	4.3611	4.6992	3	0.144105
Z00029860-1	E130006D01Rik	RIKEN cDNA E130006D01 gene	U026570	NM_207252.1	AK087393	MGI:2685527	3.0083	2.8969	3.3764	3	0.0954123
Z00026091-1	1700128F08Rik	RIKEN cDNA 1700128F08 gene	U010028	NM_029697.1	AK201658		1.2079	1.0371	1.5154	3	0.142761
Z00018501-1	Cln6	ceroid-lipofuscinosis, neuronal 6	U010600	XM_134858.5	AK007958	MGI:2159324	2.5354	2.5051	2.9831	3	0.0407474
Z00038684-1	1110012M11Rik	RIKEN cDNA 1110012M11 gene	U141400	NM_028617.2	AK003644		3.7208	3.8196	4.1986	3	0.110328
Z00035834-1	4732418C07Rik	RIKEN cDNA 4732418C07 gene	U042568	NM_172698.2	AK028618		2.0167	2.1855	2.4941	3	0.167266
Z00013634-1	Spg20	spastic paraplegia 20, spartin (Troyer syndrome) homolog (human)	U003243	NM_144895.1	AK031545	MGI:2139806	3.5691	3.6371	4.0465	3	0.0857462
Z00052149-1	Olfr943	olfactory receptor 943	U010322	NM_146326.1		MGI:3030777	3.9221	3.8893	4.3666	3	0.0425681
Z00005983-1	Surf4	surfeit gene 4	U022434	NM_011512.2	AK004691	MGI:98445	4.8922	4.8481	5.3244	3	0.049679
Z00055500-1	Mapre2	microtubule-associated protein, RP/EB family, member 2	U018475	NM_153058.2	AK028823	MGI:106271	2.0333	2.1099	2.5086	3	0.093764
Z00020912-1	B930052A04Rik	RIKEN cDNA B930052A04 gene	U030935	NM_177193.3	AK043849		3.7001	3.623	4.0977	3	0.0729159
Z00049951-1	2810051F02Rik	RIKEN cDNA 2810051F02 gene	U302595	NM_028330.1	AK028778		2.3109	2.3223	2.7852	3	0.0434164
Z00012665-1	1200009B18Rik	RIKEN cDNA 1200009B18 gene	U028050	NM_026168.1	AK004454		3.7856	3.844	4.2598	3	0.0798461
Z00040393-1	4930549C01Rik	RIKEN cDNA 4930549C01 gene	U004977	NM_026300.1	AK015053		2.8826	3.047	3.3565	3	0.165378
Z00012338-1	Slc12A7	solute carrier family 12, member 7	U015004	NM_011390.1	AF087436	MGI:1342283	3.1427	3.2909	3.6159	3	0.152591
Z00005486-1	D17Wsu104E	DNA segment, Chr 17, Wayne State University 104, expressed	U037941	NM_080837.2	AK004074	MGI:2156020	3.8316	3.6638	4.137	3	0.143266
Z00006142-1	Txndc4	thioredoxin domain containing 4 (endoplasmic reticulum)	U025046	NM_029572.1	AK003217	MGI:1923549	3.3417	3.171	3.6439	3	0.145731
Z00060182-1	Pramel1	preferentially expressed antigen in melanoma-like 1	U005063	NM_031377.1	AK209450		3.4552	3.4032	3.8746	3	0.0583178
Z00010597-1	Arhgap17	Rho GTPase activating protein 17	U029221	NM_144529.1	AB060553	MGI:1917747	3.4547	3.5681	3.9257	3	0.125599
Z00058772-1	Olfr1466	olfactory receptor 1466	U107111	NM_146694.1		MGI:3031300	3.5774	3.5125	3.9835	3	0.0670528
Z00035295-1	Slc4A2	solute carrier family 4 (anion exchanger), member 2	U005362	NM_009207.1	AK178395	MGI:109351	2.9589	3.0392	3.4293	3	0.0993859
Z00034647-1	Ttc10	tetratricopeptide repeat domain 10	U015690	NM_009376.1	BC012250	MGI:98715	3.3612	3.5154	3.831	3	0.159141
Z00049129-1	4930511H11Rik	RIKEN cDNA 4930511H11 gene	U000276	NM_030025.1	AK019675		3.2756	3.2955	3.7444	3	0.0533836
Z00054426-1	Mfsd1	major facilitator superfamily domain containing 1	U003308	NM_025813.1	AK004586		3.4462	3.5659	3.9147	3	0.131974
Z00058020-1	Gtf2Ird2	GTF2I repeat domain containing 2	U006263	NM_053266.1	AK005932		3.8148	3.7641	4.2316	3	0.0605146
Z00051031-1	Lrrc38	leucine rich repeat containing 38	U005061	XM_144076.3	AK038658		3.2894	3.2534	3.7173	3	0.0550195
Z00010637-1	3010021M21Rik	RIKEN cDNA 3010021M21 gene	U010517	NM_180600.1	AK076148		3.6616	3.7541	4.1251	3	0.112933
Z00024849-1	Grcc9	gene rich cluster, C9 gene	U007397	NM_013539.1	AF403037	MGI:1315199	3.4314	3.5449	3.8942	3	0.130051
Z00057793-1	Lipg	lipase, endothelial	U038559	NM_010720.2	AF118768	MGI:1341803	3.217	3.2698	3.6798	3	0.082189
Z00003532-1	B3Gnt5	UDP-GlcNAc:betaGal beta-1,3-N-acetylglucosaminyltransferase 5	U043503	NM_054052.2	AB059620		2.7264	2.5648	3.0274	3	0.14463
Z00026199-1	Mpl	myeloproliferative leukemia virus oncogene	U025448	NM_010823.1	AF360122	MGI:97076	3.2275	3.2455	3.6897	3	0.0565153
Z00020894-1	1500009M05Rik	RIKEN cDNA 1500009M05 gene	U024679	NM_025902.2	AK003486		3.4955	3.3438	3.8052	3	0.137678
Z00054852-1	Gmip	Gem-interacting protein	U009408	NM_198101.1	AK019874		3.1975	3.3453	3.6585	3	0.158506
Z00006257-1	D8Ertd812E	DNA segment, Chr 8, ERATO Doi 812, expressed	U009572	NM_198020.1	AK032945		3.9593	3.9722	4.419	3	0.0546975
Z00060300-1	Mgc6357	Mus musculus hypothetical protein MGC6357 (MGC6357), mRNA	U021925	NM_144791.1	AK079026		2.9859	3.0113	3.4454	3	0.0637206
Z00050742-1	1110020L19Rik	RIKEN cDNA 1110020L19 gene	U039454	NM_028633.2	AK003871		3.8121	3.6809	4.1403	3	0.123229
Z00057407-1	Prkab1	protein kinase, AMP-activated, beta 1 non-catalytic subunit	U026640	NM_031869.1	AF108215		3.9826	4.1001	4.4414	3	0.135439
Z00059448-1	Aaas	achalasia, adrenocortical insufficiency, alacrimia	U036695	NM_153416.1	AK034591	MGI:2443767	3.2776	3.4012	3.7354	3	0.140853
Z00008268-1	4930403O06Rik	RIKEN cDNA 4930403O06 gene	U001055	NM_026881.2	AK004504	MGI:1921173	4.2842	4.1907	4.6464	3	0.097929
Z00008575-1	Fgd6	FYVE, RhoGEF and PH domain containing 6	U011905	NM_053072.2	AK016940	MGI:1261419	2.4497	2.5677	2.9049	3	0.137843
Z00006373-1	Mttp	microsomal triglyceride transfer protein	U024695	NM_008642.1	BC012686	MGI:106926	2.678	2.6222	3.0756	3	0.0745552
Z00039161-1	9830002I17Rik	RIKEN cDNA 9830002I17 gene	U033029	NM_029932.1	AK020683		2.1833	2.1611	2.6142	3	0.0574862
Z00000783-1	Bc022145	cDNA sequence BC022145	U013374	NM_144830.1	BC022145		2.3605	2.4806	2.8128	3	0.141147
Z00056982-1	Bc016579	cDNA sequence, BC016579	U037071	NM_145389.1	AK078878		2.578	2.5388	2.9908	3	0.0662646
Z00000439-1	Armet	arginine-rich, mutated in early stage tumors	U031310	NM_029103.1	AK014338		4.1825	4.2391	4.6342	3	0.092097
Z00060252-1	Cnn3	calponin 3, acidic	U003794	NM_028044.1	AK005460		5.1237	4.9746	5.4261	3	0.141876
Z00023717-1	Abhd3	abhydrolase domain containing 3	U038207	NM_134130.1	AF429302	MGI:2147183	2.8931	2.9455	3.3438	3	0.0895816
Z00018288-1	Mfge8	milk fat globule-EGF factor 8 protein	U028740	NM_008594.1	AB021130	MGI:102768	4.5222	4.6555	4.9706	3	0.153816
Z00010702-1	Bat5	Mus musculus HLA-B associated transcript 5 (Bat5), mRNA	U017888	NM_178592.2	AK194948	MGI:99476	3.8952	3.7755	4.2237	3	0.12204
Z00004566-1	Rarb	retinoic acid receptor, beta	U035259	NM_011243.1	AK043726	MGI:97857	2.242	2.2318	2.6793	3	0.0579123
Z00002392-1	Top1Mt	DNA topoisomerase 1, mitochondrial	U036306	NM_028404.1	AF362952		3.1425	3.1899	3.5897	3	0.0881825
Z00027986-1	Loc436365,4932412D23Rik	PREDICTED: Mus musculus LOC436365 (LOC436365), mRNA	U037050	XM_488777.1	BC028288		3.1562	3.0686	3.5157	3	0.099973
Z00045275-1	Sec13L1	SEC13-like 1 (S. cerevisiae)	U027741	NM_024206.3	AK003354	MGI:99832	4.5093	4.5706	4.9561	3	0.0988146
Z00021398-1	4631426J05Rik	RIKEN cDNA 4631426J05 gene	U029349	NM_029935.2	AB187269		3.5411	3.543	3.9874	3	0.0575973
Z00013418-1	Slc5A6	solute carrier family 5 (sodium-dependent vitamin transporter), member 6	U026052	NM_177870.2	AK088682		3.0335	3.1586	3.4786	3	0.149228
Z00057349-1	Nucb2	nucleobindin 2	U008668	NM_016773.1	AJ222586	MGI:1858179	3.176	3.2178	3.6197	3	0.0864786
Z00023578-1	Htr1A	5-hydroxytryptamine (serotonin) receptor 1A	U015221	NM_008308.2	AK034017	MGI:96273	3.117	3.1279	3.56	3	0.0657546
Z00030165-1	2310026L22Rik	RIKEN cDNA 2310026L22 gene	U180994		AK019693		1.9653	1.9029	2.3449	3	0.0874142
Z00060473-1	V2R10,V2R11	vomeronasal 2, receptor, 10	U096076	NM_009486.1	AF011420		3.9064	3.8884	4.3299	3	0.0653488
Z00024921-1	Gnmt	glycine N-methyltransferase	U037867	NM_010321.1	AK007398	MGI:1202304	3.1547	3.2433	3.5962	3	0.122968
Z00062400-1	C730027H18Rik	RIKEN cDNA C730027H18 gene	U031910		AK034539		2.9071	2.848	3.2892	3	0.0860429
Z00056145-1	Hnrpa2B1	heterogeneous nuclear ribonucleoprotein A2/B1	U027297	NM_016806.1	AF073993	MGI:104819	4.9103	4.9562	5.35	3	0.0922036
Z00021901-1	C230093N12Rik	RIKEN cDNA C230093N12 gene	U001622	NM_153560.2	AK049032		3.3736	3.4657	3.813	3	0.126966
Z00012304-1	Slc39A7	solute carrier family 39 (zinc transporter), member 7	U240026	NM_008202.1	AK087839	MGI:95909	2.6877	2.6078	3.0471	3	0.100573
Z00035157-1	Cttn	cortactin	U029524	NM_007803.1	AK084249	MGI:99695	3.2516	3.3214	3.6905	3	0.110355
Z00019434-1	Gns	glucosamine (N-acetyl)-6-sulfatase	U012102	NM_029364.1	AK011423	MGI:1922862	3.3008	3.4326	3.7385	3	0.158823
Z00023839-1	Dnb5	deleted in neuroblastoma 5	U025819	NM_173774.2	AK082651		3.1049	3.0524	3.4896	3	0.0853465
Z00037841-1	1300015B04Rik	RIKEN cDNA 1300015B04 gene	U019163	XM_129157.3	AK005010		2.162	2.1916	2.5987	3	0.0828575
Z00041527-1	Hmx2	H6 homeo box 2	U008857	XM_133872.4	AK053014	MGI:107159	2.4484	2.4037	2.8387	3	0.0828226
Z00045236-1	Ntrk1	neurotrophic tyrosine kinase, receptor, type 1	U024235	XM_283871.1	AK081588	MGI:97383	2.4553	2.519	2.8902	3	0.108472
Z00010453-1	Suox	sulfite oxidase	U032370	NM_173733.2	AK199197		3.5349	3.5144	3.9493	3	0.0716756
Z00035887-1	Krt2-25	Mus musculus keratin complex 2, basic, gene 25 (Krt2-25), mRNA	U036679	NM_001003668.1	AF021836		4.6359	4.6721	5.0705	3	0.0889274
Z00024624-1	Hmx1	H6 homeo box 1	U005499	NM_010445.1	AK016658		2.7663	2.7651	3.1983	3	0.0670221
Z00055918-1	Slc30A7	solute carrier family 30 (zinc transporter), member 7	U024563	NM_023214.3	AF233322	MGI:1913750	3.5409	3.5487	3.9739	3	0.0715051
Z00051295-1	Ai840826	expressed sequence AI840826	U023682	NM_145538.1	AK080983		3.712	3.8085	4.1444	3	0.134741
Z00012537-1	Tloc1	translocation protein 1	U003111	NM_027016.1	AK013922	MGI:1916526	4.0576	4.0507	4.4824	3	0.0696922
Z00049356-1	Ap1S3	adaptor-related protein complex AP-1, sigma 3	U021515	NM_183027.1	AK028013	MGI:1891304	2.2094	2.3248	2.6398	3	0.150484
Z00012076-1	Slc38A1	solute carrier family 38, member 1	U036596	NM_134086.2	AF184240	MGI:2145895	3.2476	3.1861	3.6161	3	0.0962295
Z00037797-1	4633402D15Rik	RIKEN cDNA 4633402D15 gene	U160960	NM_027567.1	AK014621		3.2391	3.3483	3.6687	3	0.146216
Z00032502-1	A330019N05Rik	RIKEN cDNA A330019N05 gene	U011390		AF223416		3.6517	3.7359	4.0812	3	0.127307
Z00015119-1	3830408D24Rik	RIKEN cDNA 3830408D24 gene	U004248		AK014425		2.2498	2.3138	2.6783	3	0.11303
Z00013893-1	Gcs1	glucosidase 1	U007077	NM_020619.2	AK007528		3.3829	3.3661	3.7935	3	0.0764026
Z00034897-1	C330018D20Rik	RIKEN cDNA C330018D20 gene	U038440	XM_128980.4	AK021208		3.0854	3.1564	3.5121	3	0.119373
Z00007165-1	Fhod3	formin homology 2 domain containing 3	U069000	NM_175276.3	AB078608		3.4402	3.3685	3.7951	3	0.105029
Z00002240-1	Pde1B	phosphodiesterase 1B, Ca2+-calmodulin dependent	U016741	NM_008800.1	AK004772	MGI:97523	3.3717	3.3446	3.7692	3	0.0827913
Z00039222-1	Bc050789	cDNA sequence BC050789	U024158	NM_172515.1	AK029899		2.8292	2.8278	3.2521	3	0.074156
Z00013384-1	D5Ertd40E	DNA segment, Chr 5, ERATO Doi 40, expressed	U006016	NM_001010825.1	AK044446		2.6531	2.7379	3.077	3	0.131447
Z00010293-1	Mgat2	mannoside acetylglucosaminyltransferase 2	U014015	NM_146035.1	AK083370	MGI:2384966	3.9946	4.0813	4.4184	3	0.132928
Z00055072-1	4930597A21Rik	RIKEN cDNA 4930597A21 gene	U012492	XM_147490.1	AK043002		3.4239	3.3884	3.8118	3	0.0875771
Z00062675-1	Af366264	cDNA sequence AF366264	U029606	NM_153093.1	AF366264	MGI:2667157	2.8127	2.7784	3.2006	3	0.0879864
Z00032896-1	D830030K20Rik,1700001E04Rik,2610042L04Rik	RIKEN cDNA D830030K20 gene	U259594	NM_025940.3	AJ409496		1.7471	1.7416	2.1635	3	0.0771837
Z00018574-1	Tex264	testis expressed gene 264	U031300	NM_011573.1	AK003113	MGI:1096570	3.723	3.7542	4.1447	3	0.0949968
Z00005497-1	Efna1	ephrin A1	U024274	NM_010107.2	AK009144	MGI:103236	3.0479	3.1019	3.4695	3	0.110669
Z00063274-1	Tmem2	transmembrane protein 2	U019285	NM_031997.2	AF137031		3.2915	3.381	3.7129	3	0.136602
Z00041946-1	4930456L15Rik	RIKEN cDNA 4930456L15 gene	U004566	XM_131534.1	AK017921		3.8644	3.8733	4.2834	3	0.0830966
Z00011904-1	Fez2	fasciculation and elongation protein zeta 2 (zygin II)	U038063	NM_199448.1	AK033547	MGI:2675856	4.1418	4.0501	4.4683	3	0.124124
Z00023418-1	Copz2	coatomer protein complex, subunit zeta 2	U013259	NM_019877.1	AB040137	MGI:1929008	3.2114	3.2273	3.6294	3	0.0880702
Z00011368-1	Slc12A4	solute carrier family 12, member 4	U030191	NM_009195.1	AF047339	MGI:1309465	4.2353	4.1349	4.5528	3	0.130083
Z00023016-1	Xrcc2	X-ray repair complementing defective repair in Chinese hamster cells 2	U026017	NM_020570.2	AK014963	MGI:1927345	2.646	2.6816	3.0639	3	0.100741
Z00035271-1	Ddost	dolichyl-di-phosphooligosaccharide-protein glycotransferase	U004997	NM_007838.2	AK077651		3.3295	3.3896	3.7451	3	0.119225
Z00026235-1	Loc241794	PREDICTED: Mus musculus similar to Potassium voltage-gated channel subfamily G member 1 (Voltage-gated potassium channel subunit Kv6.1) (kH2) (LOC241794), mRNA	U023693	XM_141545.3			2.2922	2.1999	2.6146	3	0.12715
Z00060875-1	2310047I15Rik	RIKEN cDNA 2310047I15 gene	U032423	XM_487095.1	AK019095		2.7486	2.6816	3.0957	3	0.111938
Z00016058-1	Spfh1	SPFH domain family, member 1	U039069	NM_145502.2	AK019278	MGI:2387613	3.6338	3.685	4.0466	3	0.115037
Z00018632-1	Syvn1	synovial apoptosis inhibitor 1, synoviolin	U019024	NM_028769.4	AK004688	MGI:1921376	3.6076	3.701	4.0199	3	0.145567
Z00053407-1	A230106N23	Mus musculus hypothetical protein A230106N23 (A230106N23), mRNA	U021926	NM_177838.2	AK039197		2.6268	2.5687	2.9809	3	0.108343
Z00000381-1	Rhob	ras homolog gene family, member B	U033792	NM_007483.2	AF481943	MGI:107949	3.4423	3.447	3.8534	3	0.0869324
Z00040439-1	4933417G07Rik	RIKEN cDNA 4933417G07 gene	U003253		AF228913		3.8387	3.945	4.2498	3	0.155936
Z00045928-1	1700012B15Rik	RIKEN cDNA 1700012B15 gene	U013700	NM_028796.1	AK005738		2.7623	2.7839	3.1719	3	0.0980628
Z00045035-1	1700007K09Rik	RIKEN cDNA 1700007K09 gene	U029340	NM_027037.1	AK005730		2.6808	2.606	3.0155	3	0.120177
Z00025636-1	Gcc1	golgi coiled coil 1	U076841	NM_028900.1	AK016531		3.3478	3.4359	3.7572	3	0.143644
Z00012277-1	Snx19	sorting nexin 19	U010205	NM_028874.1	AK014388		2.553	2.5056	2.9144	3	0.105313
Z00062161-1	Pgm1	phosphoglucomutase 1	U005616	NM_025700.1	AK004286	MGI:97564	3.6292	3.5659	3.9743	3	0.11429
Z00024692-1	Kremen1	kringle containing transmembrane protein 1	U032459	NM_032396.2	AB059617		3.3658	3.4447	3.774	3	0.137808
Z00056572-1	Zfpn1A4	zinc finger protein, subfamily 1A, 4 (Eos)	U032368	NM_011772.1	AB017615	MGI:1343139	3.7794	3.7429	4.149	3	0.102113
Z00005270-1	Fgfr4	fibroblast growth factor receptor 4	U014879	NM_008011.1	AF127141	MGI:95525	2.9227	2.9338	3.3277	3	0.0953969
Z00035608-1	1110039B18Rik	RIKEN cDNA 1110039B18 gene	U005427	NM_144525.2	AK004170		3.1591	3.1635	3.5637	3	0.0919418
Z00004805-1	Cul7	Mus musculus cullin 7 (Cul7), mRNA	U043608	NM_025611.5	AK008655	MGI:1913765	3.7185	3.7836	4.1222	3	0.131219
Z00023928-1	Cdr2	cerebellar degeneration-related 2	U029197	NM_007672.1	AK187086		3.7754	3.8195	4.179	3	0.117019
Z00026300-1	Il10Rb	interleukin 10 receptor, beta	U017370	NM_008349.1	AF440787	MGI:109380	3.6796	3.7359	4.0827	3	0.125587
Z00058885-1	Loc380894	PREDICTED: Mus musculus hypothetical LOC380894 (LOC380894), mRNA	U077634	XM_358456.2			2.9952	2.998	3.3971	3	0.0932262
Z00009203-1	0610025L06Rik	RIKEN cDNA 0610025L06 gene	U041149	NM_172397.1	AK012581		3.7878	3.7033	4.1042	3	0.132757
Z00023538-1	Ggcx	gamma-glutamyl carboxylase	U007037	NM_019802.1	AF087938	MGI:1927655	3.389	3.3607	3.7605	3	0.103547
Z00001220-1	M6Pr	mannose-6-phosphate receptor, cation dependent	U007368	NM_010749.6	AK004656	MGI:96904	3.6999	3.7898	4.0992	3	0.151899
Z00021822-1	Bcl9L	B-cell CLL/lymphoma 9-like	U010394		AB128033	MGI:1933114	2.9284	2.9252	3.3242	3	0.0949776
Z00001671-1	Scfd2	sec1 family domain containing 2	U026305	NM_178672.3	AK034000	MGI:2443446	2.6289	2.6799	3.0279	3	0.125023
Z00028323-1	A930014D07Rik	RIKEN cDNA A930014D07 gene	U166633		AK008531		2.434	2.4256	2.824	3	0.0970907
Z00024855-1	Edg4	endothelial differentiation, lysophosphatidic acid G-protein-coupled receptor 4	U009409	NM_020028.2	AK051092	MGI:1858422	3.1798	3.1856	3.5782	3	0.0976572
Z00035559-1	Fbxw8	F-box and WD-40 domain protein 8	U026656	NM_172721.1	AK031815	MGI:1923041	3.4369	3.3538	3.7514	3	0.134452
Z00025298-1	Psen1	presenilin 1	U014175	NM_008943.1	AF149111	MGI:1202717	3.3033	3.3003	3.6968	3	0.0969363
Z00058000-1	1110032D12Rik	RIKEN cDNA 1110032D12 gene	U006188	NM_019770.2	AB025218	MGI:1929269	3.8299	3.8392	4.226	3	0.101427
Z00042127-1	Mtap1A	microtubule-associated protein 1 A	U042352	XM_194040.4	AF182212	MGI:1306776	2.7077	2.6826	3.0787	3	0.105211
Z00024007-1	Cftr	cystic fibrosis transmembrane conductance regulator homolog	U006570	NM_021050.1	AK033621	MGI:88388	2.9384	2.9798	3.3342	3	0.121111
Z00016015-1	Sec23A	SEC23A (S. cerevisiae)	U033984	NM_009147.1	AK028152	MGI:1349635	4.208	4.1382	4.5331	3	0.128682
Z00057235-1	Msl31	male-specific lethal-3 homolog 1 (Drosophila)	U039882	NM_010832.2	AF117066	MGI:1341851	3.5583	3.5472	3.9413	3	0.101496
Z00034191-1	Alg1	asparagine-linked glycosylation 1 homolog (yeast, beta-1,4-mannosyltransferase)	U016773	NM_145362.1	AK184910	MGI:2384774	3.1169	3.0756	3.4688	3	0.114883
Z00054508-1	C030002N13Rik	RIKEN cDNA C030002N13 gene	U004602	NM_145550.1	AK077502		3.5046	3.486	3.8792	3	0.104973
Z00035277-1	Pacsin2	protein kinase C and casein kinase substrate in neurons 2	U036475	NM_011862.1	AF128535		4.4268	4.498	4.8193	3	0.143513
Z00031371-1	9030417H13Rik	RIKEN cDNA 9030417H13 gene	U181457		AK086578		3.3627	3.4483	3.7536	3	0.15472
Z00019435-1	Tcn2	Mus musculus transcobalamin 2 (Tcn2), mRNA	U032441	NM_015749.1	AF090686	MGI:98534	2.8807	2.8646	3.2541	3	0.107044
Z00055227-1	A030008J09	Mus musculus hypothetical protein A030008J09 (A030008J09), mRNA	U014761	NM_177808.2	AK082625		2.4531	2.4556	2.8426	3	0.10301
Z00034791-1	Cpox	coproporphyrinogen oxidase	U017228	NM_007757.1	AK089471	MGI:104841	3.163	3.1583	3.5466	3	0.104089
Z00014027-1	1810055G02Rik	RIKEN cDNA 1810055G02 gene	U038767	NM_028077.1	AK007868		3.5116	3.5246	3.8993	3	0.110174
Z00054652-1	Zyx	zyxin	U006751	NM_011777.1	AK031415	MGI:103072	4.4932	4.4773	4.8648	3	0.1086
Z00062635-1	Diap3	diaphanous homolog 3 (Drosophila)	U035818	NM_019670.1	AF094519	MGI:1927222	3.5272	3.5413	3.9143	3	0.11127
Z00026864-1	E130012K09	Mus musculus hypothetical protein E130012K09 (E130012K09), mRNA	U032149	NM_174999.1	AK036017		3.5794	3.5644	3.9506	3	0.109326
Z00013089-1	1810043G02Rik	RIKEN cDNA 1810043G02 gene	U011693	NM_026431.1	AK003097	MGI:1915134	2.7372	2.6614	3.0474	3	0.139168
Z00018165-1	Uxs1	UDP-glucuronate decarboxylase 1	U021281	NM_026430.1	AF399958		3.3093	3.3501	3.695	3	0.128402
Z00024235-1	Mrps24	mitochondrial ribosomal protein S24	U316119	NM_026080.1	AK003117	MGI:1928142	3.4408	3.4161	3.8009	3	0.114271
Z00062289-1	D8Ertd354E	DNA segment, Chr 8, ERATO Doi 354, expressed	U029674	NM_133970.1	AK020410		2.8871	2.8602	3.2444	3	0.115681
Z00055518-1	Ndst1	N-deacetylase/N-sulfotransferase (heparan glucosaminyl) 1	U038460	NM_008306.2	AF049894	MGI:104719	3.2663	3.2539	3.6378	3	0.110256
Z00051503-1	Olfr589	olfactory receptor 589	U028966	NM_147052.1		MGI:3030423	2.8654	2.8653	3.249	3	0.106408
Z00024027-1	Nrg1	neuregulin 1	U029697	XM_486093.1	AK031289	MGI:96083	2.828	2.8714	3.2106	3	0.132414
Z00021182-1	Cgref1	cell growth regulator with EF hand domain 1	U026050	XM_181420.2	AK003420	MGI:1915817	3.2179	3.229	3.6003	3	0.113334
Z00060709-1	Olfr1457	olfactory receptor 1457	U129160	NM_146575.1		MGI:3031291	2.3849	2.3603	2.7424	3	0.116434
Z00034741-1	Smtn	smoothelin	U032434	NM_013870.1	AF064236		2.9939	2.9792	3.3603	3	0.113373
Z00011004-1	Mbnl2	muscleblind-like 2	U015982	NM_175341.3	AK003316		3.4962	3.5565	3.8772	3	0.144578
Z00038178-1	1700052K11Rik	RIKEN cDNA 1700052K11 gene	U033522	NM_028539.1	AK006771		3.0144	2.9614	3.342	3	0.130932
Z00017975-1	9930017A07Rik	RIKEN cDNA 9930017A07 gene	U033380	NM_172564.1	AK036834		2.7889	2.7494	3.1288	3	0.125236
Z00004961-1	Copb2	coatomer protein complex, subunit beta 2 (beta prime)	U010896	NM_015827.1	AF043120		3.7485	3.7867	4.1277	3	0.131763
Z00007100-1	Man2B1	mannosidase 2, alpha B1	U168133	NM_010764.1	AK004817	MGI:107286	4.2811	4.3461	4.6598	3	0.14941
Z00047517-1	Arl10C	ADP-ribosylation factor-like 10C	U007251	NM_026011.2	AB185206		4.1175	4.0454	4.4234	3	0.143364
Z00013073-1	Dnajc10	DnaJ (Hsp40) homolog, subfamily C, member 10	U001968	NM_024181.1	AF255459	MGI:1914111	3.6083	3.6165	3.9859	3	0.115592
Z00058880-1	C030025P15Rik	RIKEN cDNA C030025P15 gene	U006056	NM_177287.2	AK047757		3.4565	3.4158	3.7932	3	0.127428
Z00030842-1	4930408F14Rik	RIKEN cDNA 4930408F14 gene	U131963	XM_135458.3	BC003812		2.2194	2.2529	2.5965	3	0.130508
Z00007419-1	Atf6	activating transcription factor 6	U022038	XM_129579.4	AK020270	MGI:1926157	2.454	2.5253	2.8289	3	0.156437
Z00003313-1	1810038L18Rik	RIKEN cDNA 1810038L18 gene	U032267	XM_483957.1	AK007736		3.3734	3.3871	3.746	3	0.12258
Z00051245-1	1810018F18Rik	RIKEN cDNA 1810018F18 gene	U019618	NM_028795.1	AK007531		1.2511	1.2865	1.6213	3	0.137021
Z00003505-1	Hspc171	HSPC171 protein	U009744	NM_025486.1	AK002499		4.3429	4.2818	4.6518	3	0.143703
Z00031551-1	Crim1	cysteine-rich motor neuron 1	U018233	XM_128751.5	AF168680		3.9636	3.9244	4.2943	3	0.132822
Z00025788-1	Mug2	murinoglobulin 2	U007365	NM_008646.1	BC061166		2.3073	2.2712	2.6401	3	0.132208
Z00034507-1	Dbt	dihydrolipoamide branched chain transacylase E2	U003771	NM_010022.1	AK075831	MGI:105386	3.6618	3.6815	4.0303	3	0.129184
Z00010573-1	1110030H10Rik	RIKEN cDNA 1110030H10 gene	U015054	NM_030257.1	AK029514		2.6354	2.6686	3.0037	3	0.137181
Z00055945-1	2810013E07Rik	RIKEN cDNA 2810013E07 gene	U024843	NM_178112.3	AK012736		2.7457	2.6882	3.0564	3	0.143253
Z00041812-1	Tmed1	transmembrane emp24 domain containing 1	U030583	NM_010744.1	AK212382	MGI:106201	4.4043	4.3701	4.7381	3	0.132083
Z00018942-1	Cldn12	claudin 12	U208898	NM_022890.1	AF247664		3.437	3.4733	3.8031	3	0.140755
Z00036939-1	Bc038479	cDNA sequence BC038479	U030628	NM_153803.1	AK033400		2.9873	2.9622	3.3277	3	0.130194
Z00019091-1	C030027K23Rik	RIKEN cDNA C030027K23 gene	U015680	XM_127766.3	AK021107		3.1958	3.2575	3.5608	3	0.157493
Z00028096-1	4933406K04Rik	RIKEN cDNA 4933406K04 gene	U034326		AK015208		2.9604	2.9444	3.309	3	0.127317
Z00055564-1	Habp2	hyaluronic acid binding protein 2	U019595	NM_146101.1	AK128915		2.2347	2.2615	2.5981	3	0.13727
Z00006343-1	4930471M23Rik	RIKEN cDNA 4930471M23 gene	U005422	NM_175675.1	AK015555		2.9851	2.9335	3.2967	3	0.144268
Z00034029-1	Ak220484,Loc381157	cDNA sequence AK220484	U068788	XM_355079.2	AK215054	MGI:3576497	2.5963	2.6349	2.9593	3	0.144554
Z00036632-1	D7Ertd458E	Mus musculus DNA segment, Chr 7, ERATO Doi 458, expressed (D7Ertd458e), mRNA	U146393	NM_009310.1	AB195430	MGI:1196266	4.1334	4.19	4.4959	3	0.156112
Z00011083-1	H13	histocompatibility 13	U002650	NM_010376.2	AF017785	MGI:95886	4.3579	4.316	4.678	3	0.140514
Z00035585-1	Bc011209	cDNA sequence BC011209	U014214	NM_145447.1	AK049494	MGI:2384974	3.1725	3.1233	3.4849	3	0.144368
Z00063179-1	Ablim1	Mus musculus actin-binding LIM protein 1 (Ablim1), mRNA	U039175	NM_178688.2	AF316037	MGI:1194500	2.8385	2.8755	3.1995	3	0.145151
Z00036527-1	Pik3C2A	phosphatidylinositol 3-kinase, C2 domain containing, alpha polypeptide	U029163	NM_011083.1	AK013614		2.721	2.6698	3.0298	3	0.146656
Z00020444-1	Camk2D	calcium/calmodulin-dependent protein kinase II, delta	U003824	NM_023813.2	AF059029	MGI:1341265	3.7234	3.7339	4.082	3	0.132058
Z00056809-1	Ttc18	tetratricopeptide repeat domain 18	U035276	XM_127606.4	AK017232		1.6957	1.6595	2.0143	3	0.143741
Z00005577-1	Fndc3A	fibronectin type III domain containing 3a	U035759	NM_207636.1	AK032733	MGI:1196463	3.3517	3.3867	3.705	3	0.149992
Z00001939-1	Afg3L1	AFG3(ATPase family gene 3)-like 1 (yeast)	U009941	NM_054070.1	AF329695		3.9049	3.9005	4.2528	3	0.133196
Z00000626-1	Crry	complement receptor related protein	U022232	NM_013499.2	AK004825	MGI:88513	3.8529	3.8897	4.205	3	0.151993
Z00010704-1	Jagn1	jagunal homolog 1 (Drosophila)	U007269	NM_026365.1	AK003673		3.3556	3.3828	3.7076	3	0.146508
Z00033037-1	B230399H06Rik	RIKEN cDNA B230399H06 gene	U051839	XM_358152.2	L09047	MGI:2686371	2.6732	2.6337	2.9834	3	0.149402
Z00025828-1	Fgf10	fibroblast growth factor 10	U015282	NM_008002.3	AB064594	MGI:1099809	3.2342	3.279	3.5839	3	0.158643
Z00043494-1	5430416O09Rik	RIKEN cDNA 5430416O09 gene	U004249	NM_027789.2	AK017317		2.2512	2.2661	2.5999	3	0.142344
Z00062186-1	Smurf1	SMAD specific E3 ubiquitin protein ligase 1	U026939	NM_029438.2	AK015264		3.9571	3.9498	4.2982	3	0.137358
Z00042052-1	Ai449175	expressed sequence AI449175	U046602	NM_172754.1	AK079745		3.3263	3.3417	3.6728	3	0.144375
Z00048493-1	Bc020108	cDNA sequence BC020108	U018784		AK020607		3.396	3.4085	3.7408	3	0.144201
Z00034876-1	B930090D16Rik	RIKEN cDNA B930090D16 gene	U063645	NM_177602.2	CL459022		3.8339	3.7986	4.143	3	0.151814
Z00013083-1	Rab6Ip2	Rab6 interacting protein 2	U027799	NM_053204.1	AF340028	MGI:2151013	3.3716	3.3652	3.7095	3	0.140381
Z00024187-1	Slc22A1	solute carrier family 22 (organic cation transporter), member 1	U037425	NM_009202.2	AF010259	MGI:108111	3.3381	3.3323	3.6752	3	0.141313
Z00022985-1	Tcf23	transcription factor 23	U005432	NM_053085.1	AF142405	MGI:1934960	2.7954	2.7945	3.1368	3	0.140159
Z00011927-1	Arfgap1	ADP-ribosylation factor GTPase activating protein 1	U002972	NM_145760.2	AJ401461	MGI:2183559	3.8246	3.8185	4.1601	3	0.142474
Z00003450-1	Letm1	leucine zipper-EF-hand containing transmembrane protein 1	U026091	NM_019694.1	AB041582		1.797	1.8248	2.1376	3	0.155887
Z00056464-1	Pgm3	Mus musculus phosphoglucomutase 3 (Pgm3), mRNA	U031159	NM_028352.2	AK013402	MGI:97566	3.3435	3.3778	3.6838	3	0.159819
Z00064629-1	Ifnk	interferon kappa precursor	U056480	NM_199157.1			2.1728	2.1989	2.5112	3	0.156686
Z00004466-1	Lhfpl2	lipoma HMGIC fusion partner-like 2	U015126	NM_172589.1	AK030103		3.8973	3.8787	4.2155	3	0.151007
Z00007316-1	9130229H14Rik	RIKEN cDNA 9130229H14 gene	U062618	XM_135706.4	AK078951		3.8138	3.7951	4.1301	3	0.152516
Z00045102-1	Card6	caspase recruitment domain family, member 6	U035978	XM_139295.2	AK052796		2.1148	2.0952	2.4299	3	0.153115
Z00018746-1	C78915	expressed sequence C78915	U010990	NM_019704.1	AF134238	MGI:1930765	3.0959	3.0915	3.4247	3	0.14872
Z00060233-1	Olfr1392	olfactory receptor 1392	U012524	NM_146470.1		MGI:3031226	3.5463	3.5615	3.8771	3	0.156874
Z00058600-1	Epgn	epithelial mitogen	U104432	NM_053087.1	AJ291391	MGI:1919170	2.8545	2.8456	3.1763	3	0.152335
Z00006810-1	Gosr2	golgi SNAP receptor complex member 2	U033512	NM_019650.2	AF007550	MGI:1927204	2.8442	2.8365	3.1659	3	0.152965
Z00015227-1	Acsl5	acyl-CoA synthetase long-chain family member 5	U019587	NM_027976.1	AK006541	MGI:1919129	2.6559	2.6548	2.9828	3	0.151832
Z00037510-1	4831417L10	Mus musculus hypothetical protein 4831417L10 (4831417L10), mRNA	U030878	NM_177769.2	AK029207		2.5351	2.5383	2.8616	3	0.154244
Z00038994-1	D1Bwg1363E	DNA segment, Chr 1, Brigham & Women's Genetics 1363 expressed	U021503	NM_001001565.1	AK006466		3.3852	3.3748	3.7008	3	0.15671
Z00011288-1	Ndel1	nuclear distribution gene E-like homolog 1 (A. nidulans)	U032947	NM_023668.1	AF290472	MGI:1932915	4.076	4.0975	4.4007	3	0.165116
Z00031395-1	4732487G21Rik	RIKEN cDNA 4732487G21 gene	U034196		BC014690		2.6702	2.6901	2.9939	3	0.165062
Z00030809-1	0610011I04Rik	RIKEN cDNA 0610011I04 gene	U041332	NM_025326.2	AB063313		4.0686	4.0609	4.38	3	0.161354
Z00017793-1	Ssr1	signal sequence receptor, alpha	U034695	NM_025965.2	AF326229	MGI:105082	4.3656	4.3514	4.6683	3	0.165549
Z00018353-1	Wbp5	WW domain binding protein 5	U020222	NM_011712.1	AK002214		4.0887	4.0884	4.4041	3	0.161555
Z00062802-1	Snx12	sorting nexin 12	U039576	NM_018875.1	AF062484		3.8665	3.8733	4.1816	3	0.165256
Z00060336-1	Evi5	ecotropic viral integration site 5	U026522	NM_007964.1	AK192278	MGI:104736	3.2847	3.2852	3.5987	3	0.163075
Z00035318-1	Slc9A1	solute carrier family 9 (sodium/hydrogen exchanger), member 1	U004916	NM_016981.1	AK178245	MGI:102462	4.0899	4.0833	4.3929	3	0.168698

## Sheet: Table 5 MAPC_ESC
Table 5. Genes expressed in MAPC and ESC at least two fold higher than NS
FeatureID	Gene Symbol	Gene name	Gene Index 'U' Cluster	RefSeq Acc	GenBank Acc	MGI	NSC	ESC	MAPC	K-means clustering	K-means clustering (similarity)
Z00016230-1	Ctgf	connective tissue growth factor	U011348	NM_010217.1	BC006783	MGI:95537	2.6572	4.5277	5.0978	2	1.46287
Z00034732-1	4930517K11Rik	RIKEN cDNA 4930517K11 gene	U016786	NM_026594.1	AK005645		2.3279	4.1608	4.6474	2	1.38505
Z00016189-1	Thbs1	thrombospondin 1	U002275	NM_011580.2	AK080686	MGI:98737	2.6206	4.7967	4.0199	2	1.23921
Z00060226-1	Dppa5	developmental pluripotency associated 5	U005403	NM_025274.1		MGI:101800	3.0535	5.2225	4.0714	4	1.1603
Z00029161-1	A830035A12Rik	RIKEN cDNA A830035A12 gene	U033557		AB077282		2.583	4.5698	3.5245	4	1.03678
Z00058380-1	Dscr5	Down syndrome critical region homolog 5 (human)	U037328	NM_019543.2	AF216306	MGI:1860433	3.5645	5.408	4.4134	4	0.934223
Z00060391-1	Hspb1	heat shock protein 1	U006295	NM_013560.1	AF047377	MGI:96240	2.9567	4.7907	3.9682	4	0.968785
Z00030378-1	Dppa2	developmental pluripotency associated 2	U017184	NM_028615.1	AF490346		2.4123	4.2425	3.3363	4	0.942961
Z00018468-1	Tfpi	tissue factor pathway inhibitor	U022807	NM_011576.1	AF004833		3.085	4.3817	4.8223	2	0.937722
Z00026885-1	C430002E04Rik	RIKEN cDNA C430002E04 gene	U023986		AK021232		1.7527	3.4779	3.1389	2	0.950639
Z00005582-1	Dnmt3B	DNA methyltransferase 3B	U002667	NM_001003960.1	AF068626		3.4313	5.1127	4.3594	4	0.866872
Z00034510-1	Dusp9	dual specificity phosphatase 9	U043766	NM_029352.3	AK045516	MGI:2387107	3.5085	4.789	5.1871	2	0.899217
Z00044925-1	Sh3Tc1	SH3 domain and tetratricopeptide repeats 1	U026115	NM_194344.1	AK028482		2.2908	3.249	3.9454	2	0.86435
Z00024512-1	Grb7	growth factor receptor bound protein 7	U013300	NM_010346.1	AK057640		2.6452	4.2735	3.0915	4	0.756915
Z00006293-1	Procr	protein C receptor, endothelial	U002706	NM_011171.1	BC028755	MGI:104596	2.7833	3.7338	4.4103	2	0.844527
Z00009202-1	Kcnk6	potassium inwardly-rectifying channel, subfamily K, member 6	U028349		AK042364	MGI:1891291	1.976	2.9014	3.5288	2	0.79153
Z00026990-1	2310031A18Rik	RIKEN cDNA 2310031A18 gene	U030397	XM_134539.2	AK009550		1.8843	3.2046	3.4159	2	0.824819
Z00009042-1	Fbxo15	F-box protein 15	U018974		AF176530	MGI:1354755	2.3842	3.7915	3.8918	2	0.840518
Z00035440-1	Fhl2	four and a half LIM domains 2	U021280	NM_010212.1	AF055889	MGI:1338762	3.1696	4.2873	4.6607	2	0.758209
Z00013548-1	Tbx3	T-box 3	U006096	NM_011535.2	AF429310	MGI:98495	2.4617	3.4892	3.9439	2	0.742803
Z00011697-1	F11R	F11 receptor	U001089	NM_172647.1	AK033574	MGI:1321398	2.5011	3.9768	3.305	4	0.727875
Z00022893-1	Fabp3	fatty acid binding protein 3, muscle and heart	U060082	NM_010174.1	BC002082	MGI:95476	3.6819	4.9115	5.1518	2	0.767728
Z00013515-1	Tuba4	tubulin, alpha 4	U021496	NM_009447.2	AK002427	MGI:1095410	3.2846	4.7526	3.97	4	0.685344
Z00034239-1	Lrrc2	leucine rich repeat containing 2	U011076	NM_028838.1	AJ428068		2.0812	3.5273	2.6882	4	0.653439
Z00034063-1	Gm719	gene model 719, (NCBI)	U039737	XM_205358.2		MGI:2685565	2.2206	3.3998	3.6641	2	0.741077
Z00035856-1	Arhgef5	Rho guanine nucleotide exchange factor (GEF) 5	U040655	XM_133067.4	AK008907	MGI:1858952	3.0724	3.8683	4.4978	2	0.707413
Z00017675-1	2210419I08Rik	RIKEN cDNA 2210419I08 gene	U264259		AK004027		2.0148	3.4348	2.9947	2	0.70351
Z00055583-1	Psx1	placenta specific homeobox 1	U019795	NM_008955.1	AF017453		2.7369	4.134	3.8021	2	0.696297
Z00052768-1	4930569K13Rik	RIKEN cDNA 4930569K13 gene	U025757	NM_029948.1	AK019795		2.5146	3.7811	3.91	2	0.739625
Z00011249-1	Sgk	serum/glucocorticoid regulated kinase	U043055	NM_011361.1	AF139638	MGI:1340062	3.3962	4.7796	4.6099	2	0.719465
Z00014574-1	S100A6	S100 calcium binding protein A6 (calcyclin)	U003502	NM_011313.1	AF549497	MGI:1339467	4.169	5.5476	4.5162	4	0.579978
Z00055491-1	Tacstd1	tumor-associated calcium signal transducer 1	U018324	NM_008532.1	BC005618	MGI:106653	2.3911	3.7648	3.1473	4	0.665753
Z00024804-1	Smad7	MAD homolog 7 (Drosophila)	U018903	NM_008543.1	AF015260	MGI:1100518	2.8173	4.1717	3.7343	2	0.656204
Z00030719-1	Grem2	gremlin 2 homolog, cysteine knot superfamily (Xenopus laevis)	U022103	NM_011825.1	AB011030	MGI:1344367	2.9209	4.1106	4.2596	2	0.687415
Z00035455-1	Acta2	actin, alpha 2, smooth muscle, aorta	U038980	NM_007392.2	AK002886	MGI:87909	3.1387	4.4665	3.5165	4	0.545726
Z00060983-1	Loc433789,Loc245114	PREDICTED: Mus musculus similar to RIKEN cDNA 1700029I01 (LOC433789), mRNA	U254238	XM_142529.4	CG869029		2.9616	4.2865	3.3918	4	0.548891
Z00052281-1	2410003J06Rik	RIKEN cDNA 2410003J06 gene	U039502	XM_135953.4	AK010362		2.7345	4.0415	3.9961	2	0.697713
Z00023599-1	Cyr61	cysteine rich protein 61	U024738	NM_010516.1	BC003205	MGI:88613	3.1409	4.0747	4.4432	2	0.615846
Z00000830-1	Snai1	snail homolog 1 (Drosophila)	U002851	NM_011427.2	BC034857	MGI:98330	2.4815	3.1985	3.7795	2	0.620597
Z00009785-1	Zfp296	zinc finger protein 296	U007769	NM_022409.1	AF450095		3.0333	4.2953	3.4766	4	0.512522
Z00001006-1	Lgals3	lectin, galactose binding, soluble 3	U056994	NM_010705.1	AK008593	MGI:96778	2.643	3.9034	3.1183	4	0.518521
Z00034575-1	Nppb	natriuretic peptide precursor type B	U005080	NM_008726.2	AK003128	MGI:97368	2.5291	3.2277	3.7863	2	0.591956
Z00015182-1	Klf8	Kruppel-like factor 8	U020339	NM_173780.2	AK031209	MGI:2442430	2.2945	3.2025	3.5383	2	0.574996
Z00036171-1	Ptgis	prostaglandin I2 (prostacyclin) synthase	U023674	NM_008968.2	AB001607	MGI:1097156	2.5878	3.6247	3.8234	2	0.591202
Z00061172-1	Ankrd35	ankyrin repeat domain 35	U003605	XM_143418.3	AK028691		2.5207	3.7548	3.6006	2	0.603835
Z00034439-1	Slc7A7	solute carrier family 7 (cationic amino acid transporter, y+ system), member 7	U035551	NM_011405.1	AJ012754	MGI:1337120	2.3808	3.6108	3.0489	4	0.57248
Z00046024-1	1700023A18Rik	RIKEN cDNA 1700023A18 gene	U027963	NM_029595.1	AF307146	MGI:1923650	2.2409	3.4601	3.3508	2	0.604687
Z00060408-1	Cbx7	chromobox homolog 7	U036418	NM_144811.2	AK005457	MGI:1196439	3.3046	4.523	4.0849	2	0.561435
Z00017619-1	Rab11Fip1	RAB11 family interacting protein 1 (class I)	U029685	XM_134088.4	AK008412		2.6696	3.5074	3.8877	2	0.553591
Z00035520-1	Sdfr2	stromal cell derived factor receptor 2	U003778	NM_009146.1	AK075573		2.5837	3.8009	3.5504	2	0.569932
Z00019929-1	Nid2	nidogen 2	U015355	NM_008695.1	AB017202	MGI:1298229	3.3251	4.1172	4.5349	2	0.547768
Z00024965-1	Trap1A	tumor rejection antigen P1A	U057089	NM_011635.1	BC051644	MGI:98818	3.2012	4.3729	4.4071	2	0.618937
Z00034282-1	Trim25	Mus musculus tripartite motif protein 25 (Trim25), mRNA	U013176	NM_009546.1	BC006908	MGI:102749	2.03	3.1413	3.2352	2	0.596767
Z00035603-1	Mkrn1	makorin, ring finger protein, 1	U027204	NM_018810.1	AB026986		3.4808	4.6672	4.1622	2	0.548287
Z00036223-1	Ddc	Mus musculus dopa decarboxylase (Ddc), mRNA	U032515	NM_016672.1	AF012881	MGI:94876	2.8166	3.9191	4.0001	2	0.583513
Z00025631-1	Klf5	Kruppel-like factor 5	U015915	NM_009769.2	AB025099	MGI:1338056	2.6922	3.6457	3.874	2	0.542413
Z00034206-1	Vill	villin-like	U011133	NM_011700.1	AJ344341	MGI:1201781	2.2043	3.1088	3.3853	2	0.534066
Z00039330-1	E130012A19Rik	RIKEN cDNA E130012A19 gene	U033343	NM_175332.2	AK051643		3.5923	4.3524	4.759	2	0.51767
Z00014022-1	2410008K03Rik	RIKEN cDNA 2410008K03 gene	U012270	NM_028022.1	AK010455		2.737	3.9026	3.0435	4	0.432345
Z00005683-1	Dpp4	dipeptidylpeptidase 4	U022673	NM_010074.2	AK040409	MGI:94919	2.3477	3.0012	3.5084	2	0.524596
Z00032633-1	Mkrn1-Ps1	makorin, ring finger protein 1, pseudogene 1	U044938		AF494488		2.7479	3.9049	3.3874	2	0.532979
Z00034453-1	Pou5F1	POU domain, class 5, transcription factor 1	U017906	NM_013633.1	BC068268	MGI:101893	2.6689	3.8045	3.2611	4	0.504336
Z00007753-1	Sart2	squamous cell carcinoma antigen recognized by T cells 2	U031682	NM_172508.2	AK031737		2.956	3.8184	4.0877	2	0.49744
Z00058818-1	Ell3	Mus musculus elongation factor RNA polymerase II-like 3 (Ell3), mRNA	U023264	NM_145973.2	BC034181		2.2439	3.3744	2.6346	4	0.426098
Z00012000-1	Npm3	nucleoplasmin 3	U007097	NM_008723.1	AK011749	MGI:894653	2.7964	3.9256	3.8192	2	0.532856
Z00005819-1	Socs3	suppressor of cytokine signaling 3	U033671	NM_007707.2	AK047165	MGI:1201791	3.5487	4.4611	4.6609	2	0.493386
Z00030168-1	2410003L11Rik	RIKEN cDNA 2410003L11 gene	U013274		AK079135		2.4444	3.3238	3.5558	2	0.487019
Z00018071-1	Amotl2	angiomotin like 2	U010936	NM_019764.1	AF175967	MGI:1929286	3.9633	4.5574	5.0741	2	0.497277
Z00031151-1	Psx2	placenta specific homeobox 2	U039322	NM_023894.1	AF201698		3.2721	4.3756	3.9244	2	0.488838
Z00039603-1	Gls2	glutaminase 2 (liver, mitochondrial)	U012175	XM_125928.5	AK039618	MGI:2143539	3.1639	3.9133	4.267	2	0.47212
Z00030495-1	Tuba6	tubulin, alpha 6	U040483	NM_009448.2	AK013029	MGI:1095409	4.3928	5.2338	5.4881	2	0.471595
Z00024321-1	Lpin3	lipin 3	U002769	NM_022883.1	AF286724		1.8093	2.7022	2.8874	2	0.469531
Z00052957-1	Ly6G6E	lymphocyte antigen 6 complex, locus G6E	U017887	NM_027366.1	AJ315550	MGI:1917524	2.3587	3.4336	2.9279	4	0.474082
Z00024828-1	Serpinb6C	Mus musculus serine (or cysteine) proteinase inhibitor, clade B, member 6c (Serpinb6c), mRNA	U221380	NM_148942.1	AF425084	MGI:2145481	3.5033	4.3112	4.5769	2	0.45403
Z00044747-1	Bc013481	cDNA sequence BC013481	U026257	NM_139065.1	AK035620		1.8476	2.9196	2.5472	2	0.458865
Z00006985-1	Cnn2	calponin 2	U011733	NM_007725.1	AK051845	MGI:105093	3.132	3.9552	4.195	2	0.448808
Z00036504-1	Gcnt2	glucosaminyl (N-acetyl) transferase 2, I-branching enzyme	U014751	NM_008105.2	AB037596	MGI:1100870	2.9535	4.0104	3.8366	2	0.458609
Z00022951-1	Lamc2	laminin, gamma 2	U021899	NM_008485.2	L20477	MGI:99913	1.953	2.8519	3.0059	2	0.456521
Z00057597-1	D030014N22Rik	RIKEN cDNA D030014N22 gene	U028497	NM_178734.2	AK030093		2.9769	4.0295	3.6855	2	0.443842
Z00039970-1	Zc3Hav1	zinc finger CCCH type, antiviral 1	U027184	NM_028864.1	AK004770	MGI:1926031	2.9394	3.5863	3.9885	2	0.43956
Z00049474-1	9630033F20Rik	RIKEN cDNA 9630033F20 gene	U027882	NM_177003.2	AK036082		2.3092	3.3516	2.7455	4	0.399985
Z00006047-1	Elf3	E74-like factor 3	U021793	NM_007921.1	AK019303	MGI:1101781	2.1079	3.1089	3.1491	2	0.48226
Z00035582-1	Dnmt3L	DNA (cytosine-5-)-methyltransferase 3-like	U011694	NM_019448.2	AF220524	MGI:1859287	3.3544	4.3942	4.3821	2	0.492306
Z00032319-1	2610206G21Rik	RIKEN cDNA 2610206G21 gene	U031397	XM_356199.2	AK011901		3.4109	4.437	4.2206	2	0.428236
Z00047677-1	Ahnak	Mus musculus AHNAK nucleoprotein (desmoyokin), mRNA (cDNA clone IMAGE:3711699), partial cds.	U168837		AK003448	MGI:1316648	2.7143	3.6298	3.7389	2	0.445734
Z00013380-1	Actn1	actinin, alpha 1	U034122		AK014073		3.2523	4.2397	4.272	2	0.467715
Z00030927-1	Loc238568	PREDICTED: Mus musculus similar to Serpinb6c protein (LOC238568), mRNA	U129835	XM_111521.3			3.0059	3.7559	4.0241	2	0.412832
Z00048235-1	Bc018510	cDNA sequence BC018510	U051031		AK049401		1.8696	2.8853	2.7291	2	0.429743
Z00005262-1	Epha2	Eph receptor A2	U005038	NM_010139.2	BC006954	MGI:95278	2.0694	2.8557	3.084	2	0.413444
Z00035257-1	Gpr124	G protein-coupled receptor 124	U009214	NM_054044.1	AF378759	MGI:1925810	2.8172	3.5751	3.8277	2	0.408127
Z00035529-1	Rras2	related RAS viral (r-ras) oncogene homolog 2	U029145	NM_025846.1	AK003733	MGI:1914172	3.1084	3.8125	4.1134	2	0.402711
Z00062074-1	Vcam1	vascular cell adhesion molecule 1	U024564	NM_011693.2	AK016465	MGI:98926	1.9743	2.6107	2.9682	2	0.398863
Z00011620-1	Gsta4	glutathione S-transferase, alpha 4	U010777	NM_010357.1	AK008189	MGI:1309515	3.6689	4.6624	4.2243	2	0.42252
Z00019497-1	Rai14	retinoic acid induced 14	U036007	NM_030690.2	AF202315	MGI:1922896	3.8206	4.6117	4.813	2	0.399979
Z00025717-1	Hist1H3A	histone 1, H3a	U034614	NM_013550.3	AK006742		2.0308	2.5828	3.0222	2	0.412312
Z00038074-1	1600029D21Rik	RIKEN cDNA 1600029D21 gene	U010457	NM_029639.1	AK002767	MGI:1923759	2.7847	3.7726	3.5432	2	0.398393
Z00034946-1	Echdc2	enoyl Coenzyme A hydratase domain containing 2	U004614	NM_026728.1	AK005030		3.6458	4.6122	4.633	2	0.445661
Z00005869-1	Acate2	acyl-Coenzyme A thioesterase 2, mitochondrial	U020349	NM_019736.2	AB028898	MGI:1928939	3.2934	4.179	4.2696	2	0.41217
Z00034110-1	Gprc5C	G protein-coupled receptor, family C, group 5, member C	U013529	NM_147217.1	AK003946		2.3609	3.0379	3.3344	2	0.380696
Z00015587-1	Ncoa3	nuclear receptor coactivator 3	U002838	NM_008679.1	AF000581	MGI:1276535	3.2596	4.2329	3.9689	2	0.386569
Z00055374-1	1810015A11Rik	RIKEN cDNA 1810015A11 gene	U016863	XM_148046.4	AK007503		3.4662	4.4379	4.0876	2	0.391882
Z00013541-1	Ifi30	interferon gamma inducible protein 30	U029929	NM_023065.2	AF290973	MGI:2137648	3.5102	4.1856	4.4749	2	0.374393
Z00022807-1	Gmfg	glia maturation factor, gamma	U164801	NM_022024.1	AF297221		2.9282	3.8844	3.3548	4	0.366084
Z00003330-1	Gpc4	glypican 4	U039381	NM_008150.1	BC006622	MGI:104902	3.1894	3.7773	4.1403	2	0.372814
Z00035360-1	St3Gal1	ST3 beta-galactoside alpha-2,3-sialyltransferase 1	U036247	NM_009177.3	AK031344	MGI:98304	2.7414	3.4202	3.6911	2	0.363586
Z00060991-1	Atf7Ip2	activating transcription factor 7 interacting protein 2	U043492	XM_148109.3	AK016180		2.0911	3.0313	2.6797	2	0.37291
Z00048595-1	Pir	pirin	U020384	NM_027153.1	AK009757	MGI:1916906	2.6933	3.6323	3.4582	2	0.367206
Z00024198-1	Folr1	folate receptor 1 (adult)	U028931	NM_008034.2	AF096319	MGI:95568	2.9563	3.809	3.8946	2	0.383056
Z00016181-1	Tbx15	T-box 15	U003629	NM_009323.1	AF013282	MGI:1277234	2.8339	3.769	3.6859	2	0.383175
Z00035742-1	Timp1	tissue inhibitor of metalloproteinase 1	U019754	NM_011593.1	AY622853	MGI:98752	2.8429	3.7746	3.4994	2	0.358083
Z00021082-1	Mtmr7	myotubularin related protein 7	U029752	NM_019433.1	AF073882		3.2264	3.946	4.157	2	0.352021
Z00000342-1	Acp5	acid phosphatase 5, tartrate resistant	U030604	NM_007388.1	AK008391	MGI:87883	2.277	3.0355	3.2076	2	0.356771
Z00009096-1	2210409E12Rik	RIKEN cDNA 2210409E12 gene	U041715	NM_028218.1	AK034163		2.6914	3.4727	3.6202	2	0.359773
Z00003693-1	St14	suppression of tumorigenicity 14 (colon carcinoma)	U030643	NM_011176.3	AF042822	MGI:1338881	3.1484	4.0739	3.4908	4	0.314792
Z00005111-1	Tep1	telomerase associated protein 1	U035514	NM_009351.1	AK087740	MGI:109573	2.7949	3.719	3.5942	2	0.364098
Z00025179-1	Phlda2	pleckstrin homology-like domain, family A, member 2	U029510	NM_009434.2	BC019141	MGI:1202307	2.9247	3.8041	3.8444	2	0.38315
Z00034296-1	Dok2	docking protein 2	U015831	NM_010071.1	AF030627	MGI:1332623	3.2306	4.0685	4.1496	2	0.368827
Z00030652-1	Gzmd	granzyme D	U035602	NM_010372.1	M36901	MGI:109255	2.0733	2.9923	2.4113	4	0.310476
Z00022847-1	Folr2	folate receptor 2 (fetal)	U028930	NM_008035.1	BC022108	MGI:95569	2.1614	2.8752	3.0791	2	0.34301
Z00008315-1	Anxa7	annexin A7	U035277	NM_009674.1	AK032013	MGI:88031	3.3583	4.1217	4.2758	2	0.349659
Z00012884-1	9030425E11Rik	RIKEN cDNA 9030425E11 gene	U010357	NM_133733.2	AB040490		3.3698	4.2803	3.8026	4	0.358552
Z00003413-1	Llglh2	lethal giant larvae homolog 2	U013547	NM_145438.1	AK078901		3.4046	4.308	4.1244	2	0.339215
Z00007524-1	Gata3	GATA binding protein 3	U022278	NM_008091.2	AK053728	MGI:95663	2.5895	3.1732	3.4924	2	0.336336
Z00064719-1	Pdlim1	PDZ and LIM domain 1 (elfin)	U066756	NM_016861.1	AF053367	MGI:1860611	2.9907	3.6409	3.8887	2	0.327066
Z00010419-1	Rab27A	RAB27A, member RAS oncogene family	U010734	NM_023635.2	AB046693		2.916	3.8128	3.2859	4	0.319856
Z00025797-1	Acate3	acyl-Coenzyme A thioesterase 3, mitochondrial	U036032	NM_022816.1	AB028898	MGI:1928940	2.969	3.7852	3.865	2	0.35063
Z00013368-1	Bc026657	cDNA sequence BC026657	U001436	XM_487692.1	AB093289		2.1718	3.0637	2.8662	2	0.329706
Z00024335-1	Mvp	major vault protein	U029271	NM_080638.1	AF210456	MGI:1925638	3.4785	4.3645	4.2841	2	0.344462
Z00004541-1	Rnase4,Ang1	ribonuclease, RNase A family 4	U015579	NM_007447.2	AB041044	MGI:88022	2.8707	3.7047	3.7565	2	0.351443
Z00024843-1	Icam1	intercellular adhesion molecule	U010133	NM_010493.2	BC008626	MGI:96392	2.9347	3.8143	3.6189	2	0.320824
Z00025915-1	Plec1	plectin 1	U036336	NM_011117.1	AF188006	MGI:1277961	3.5416	4.4204	4.3465	2	0.340472
Z00034612-1	Igf2Bp1	insulin-like growth factor 2, binding protein 1	U033312	NM_009951.2	AF061569	MGI:1890357	3.0843	3.8377	3.9621	2	0.324405
Z00024444-1	Apobec2	apolipoprotein B editing complex 2	U037899	NM_009694.1	AF161699		2.4933	3.3667	3.1603	2	0.315997
Z00021669-1	Nmyc1	neuroblastoma myc-related oncogene 1	U033813	NM_008709.2	AK011628	MGI:97357	3.4796	4.353	4.2124	2	0.321633
Z00015452-1	5830482F20Rik	RIKEN cDNA 5830482F20 gene	U163158	NM_177158.2	AK030993		2.4145	3.2858	2.7241	4	0.281123
Z00020142-1	Ankrd1	ankyrin repeat domain 1 (cardiac muscle)	U038994	NM_013468.2	AF041847	MGI:1097717	3.3457	3.9913	4.2122	2	0.304747
Z00000967-1	Dock5	dedicator of cytokinesis 5	U035717		AK004325		3.1231	3.9657	3.9888	2	0.345584
Z00035584-1	Gsto1	glutathione S-transferase omega 1	U019552	NM_010362.1	AK027922	MGI:1342273	3.9	4.7599	4.2025	4	0.274104
Z00003785-1	Rab4A	RAB4A, member RAS oncogene family	U009947	NM_009003.1	AK183231	MGI:105069	2.7114	3.1912	3.5681	2	0.324347
Z00025210-1	Manba	mannosidase, beta A, lysosomal	U003890	NM_027288.2	AF306557	MGI:88175	2.9343	3.7892	3.361	4	0.346389
Z00009061-1	5830411E10Rik	RIKEN cDNA 5830411E10 gene	U021305	NM_028696.1	AK015312		2.7219	3.5639	3.5713	2	0.338541
Z00012808-1	Tmepai	transmembrane, prostate androgen induced RNA	U023728	NM_022995.2	AF220208	MGI:1929600	3.5319	4.1001	4.381	2	0.297234
Z00035154-1	Crip1	cysteine-rich protein 1 (intestinal)	U014467	NM_007763.1	AK003075	MGI:88501	2.7484	3.4065	3.5968	2	0.292651
Z00035554-1	Taf7	TAF7 RNA polymerase II, TATA box binding protein (TBP)-associated factor	U038350	NM_011901.1	AF144562	MGI:1346348	3.4632	4.1999	4.3096	2	0.302828
Z00014749-1	Zfp339	zinc finger protein 339	U023436	NM_026924.2	AB101294	MGI:1338039	2.4702	3.3101	2.7816	4	0.273602
Z00016116-1	Htatip2	Mus musculus HIV-1 tat interactive protein 2, homolog (human) (Htatip2), mRNA	U008128	NM_016865.2	AF061972	MGI:1859271	2.98	3.6149	3.8192	2	0.285478
Z00035873-1	Abcb1B	ATP-binding cassette, sub-family B (MDR/TAP), member 1B	U025902	NM_011075.1	AK030328	MGI:97568	2.7801	3.3282	3.6189	2	0.292557
Z00025102-1	Ddc8	testis specific protein, Ddc8	U081596	NM_021440.1	AK081522		2.1689	2.8302	3.0049	2	0.284561
Z00004269-1	Fer1L3	fer-1-like 3, myoferlin (C. elegans)	U039007	XM_283556.3	AK009153		3.3311	4.0599	4.167	2	0.295095
Z00054439-1	Map4K1	mitogen activated protein kinase kinase kinase kinase 1	U007895	NM_008279.1	AK011024	MGI:1346882	3.034	3.8663	3.5181	2	0.313309
Z00033671-1	B230112C05Rik	RIKEN cDNA B230112C05 gene	U015152		AK033380		2.7907	3.5521	3.6215	2	0.301092
Z00034654-1	Nid1	nidogen 1	U014556	NM_010917.1	AK041633	MGI:97342	3.3901	3.936	4.2196	2	0.285701
Z00009781-1	Trim6	tripartite motif protein 6	U008537	XM_133616.3	AF220031	MGI:2137352	3.1107	3.9383	3.5006	4	0.319682
Z00034313-1	Fkbp11	FK506 binding protein 11	U036627	NM_024169.2	AK003331		3.4217	3.9214	4.2472	2	0.293152
Z00022709-1	Cdkn2A	cyclin-dependent kinase inhibitor 2A	U025252	NM_009877.1	AF044335	MGI:104738	2.0874	2.6605	2.9119	2	0.277812
Z00005340-1	Fst	follistatin	U035199	NM_008046.1	AK079916		2.96	3.3912	3.7835	2	0.314909
Z00025883-1	Lmod1	leiomodin 1 (smooth muscle)	U000839	NM_053106.1	AF237627	MGI:2135671	1.1741	1.9975	1.6137	2	0.322334
Z00015588-1	Zfp52	zinc finger protein 52	U017590	NM_144515.1	AK032299	MGI:99199	2.8008	3.621	3.1189	4	0.273427
Z00001000-1	Anxa5	annexin A5	U023945	NM_009673.1	AK188640	MGI:106008	3.5858	4.2009	4.4044	2	0.270874
Z00023947-1	Gadd45A	growth arrest and DNA-damage-inducible 45 alpha	U027409	NM_007836.1	BC011141	MGI:107799	3.6291	4.4465	3.9963	4	0.303855
Z00041840-1	Kcnk7	potassium channel, subfamily K, member 7	U019039	NM_053252.1	AF305087	MGI:1341841	2.6909	3.5083	3.309	2	0.276529
Z00011048-1	Bc034099	cDNA sequence BC034099	U025421	NM_146256.2	AK043902		2.9563	3.7671	3.5141	2	0.277584
Z00005976-1	Anxa11	annexin A11	U015403	NM_013469.1	AK044203	MGI:108481	2.8541	3.6643	3.3461	2	0.292885
Z00035537-1	8430410A17Rik	RIKEN cDNA 8430410A17 gene	U007140	NM_173737.2	AK010550		4.134	4.9437	4.6119	2	0.297014
Z00011576-1	Cyb561	cytochrome b-561	U033527	NM_007805.2	AK014395		2.1537	2.9253	2.9625	2	0.293904
Z00010533-1	Cdkl2	cyclin-dependent kinase-like 2 (CDC2-related kinase)	U026399	NM_016912.1	AB029065	MGI:1858227	2.1419	2.9472	2.8934	2	0.287037
Z00036751-1	Dlc1	deleted in liver cancer 1	U029734	XM_486096.1	AF178078	MGI:1354949	2.7664	3.5633	3.5694	2	0.301191
Z00016546-1	4631422O05Rik	RIKEN cDNA 4631422O05 gene	U017226	XM_484551.1	AK019472		2.647	3.4499	3.1763	2	0.277014
Z00004874-1	9130404D14Rik	RIKEN cDNA 9130404D14 gene	U001632	NM_146119.1	AK033735		3.4702	4.0427	4.2666	2	0.256719
Z00006556-1	Rbms1	RNA binding motif, single stranded interacting protein 1	U022672	NM_020296.1	AB026569	MGI:1861774	3.396	4.1773	4.1904	2	0.29132
Z00001961-1	Cgnl1	cingulin-like 1	U031071	NM_026599.4	AB186125	MGI:1915428	2.7022	3.4933	3.3596	2	0.259755
Z00025459-1	Arid3A	AT rich interactive domain 3A (Bright like)	U011730	NM_007880.1	AK034824	MGI:1328360	2.9185	3.4175	3.708	2	0.264453
Z00005799-1	Serpinb9B	serine (or cysteine) proteinase inhibitor, clade B, member 9b	U014709	NM_011452.1	AK005491	MGI:894668	2.5402	3.328	3.2787	2	0.274246
Z00031453-1	937308) Mus Musculus Cdna Clone Image:516700 5' Similar To Gb:M74555 Mouse House-Keeping Protein Mrna, Complete Cds (Mouse);, Mrna Sequence	ml63e03.r1 Stratagene mouse testis (	U109461				2.674	3.3054	3.4608	2	0.249515
Z00022486-1	Edn1	endothelin 1	U014767	NM_010104.2	AB081657	MGI:95283	1.7485	2.3528	2.5329	2	0.246694
Z00036056-1	Orc1L	origin recognition complex, subunit 1-like (S.cereviaiae)	U004623	NM_011015.1	AJ003133	MGI:1328337	3.1783	3.9287	3.9622	2	0.274953
Z00051653-1	Rai3	retinoic acid induced 3	U007484	NM_181444.3	BC034063	MGI:1891250	3.1227	3.9035	3.7334	2	0.250456
Z00049761-1	9130210N20Rik	RIKEN cDNA 9130210N20 gene	U036313	NM_172607.2	AK033661		3.1008	3.8802	3.4353	4	0.279121
Z00009233-1	Shrm	shroom	U005809	NM_015756.1	AF199421	MGI:1351655	3.607	4.2904	4.3844	2	0.251691
Z00043680-1	Rnf128	ring finger protein 128	U020251	NM_023270.3	AB041548	MGI:1914139	2.4154	3.1915	3.0481	2	0.247804
Z00027158-1	Loc236749	PREDICTED: Mus musculus similar to Testis derived transcript (LOC236749), mRNA	U055969	XM_141679.2			2.8791	3.6518	3.4207	2	0.250761
Z00018318-1	Phf17	PHD finger protein 17	U003202	NM_172303.3	AK021317	MGI:1925835	3.1453	3.918	3.6443	2	0.260568
Z00035686-1	2810474O19Rik	RIKEN cDNA 2810474O19 gene	U273150	XM_132966.4	AK013408	MGI:1914496	3.6281	4.4	4.0124	2	0.305008
Z00002770-1	Gyltl1B	glycosyltransferase-like 1B	U023034	NM_172670.1	AK053214	MGI:2443769	2.3312	2.8153	3.1014	2	0.253063
Z00024681-1	Tulp2	tubby-like protein 2	U008078	NM_008807.1	AF105712		1.895	2.6618	2.6055	2	0.255334
Z00050730-1	Arhgap22	Rho GTPase activating protein 22	U015487	NM_153800.2	AK046097	MGI:2443418	2.9097	3.6747	3.3777	2	0.264043
Z00030596-1	Lin28	lin-28 homolog (C. elegans)	U025630	NM_145833.1	AF285579	MGI:1890546	3.8523	4.4423	4.6164	2	0.232327
Z00044933-1	Bc036563	cDNA sequence BC036563	U025512	NM_153159.1	AY920404		2.1921	2.9561	2.5845	2	0.294674
Z00021589-1	Map3K6	mitogen-activated protein kinase kinase kinase 6	U004915	NM_016693.2	AB021861	MGI:1855691	2.826	3.3809	3.5899	2	0.234026
Z00003098-1	A830007P12Rik	RIKEN cDNA A830007P12 gene	U022375	NM_146115.2	AK043559		2.244	3.007	2.6541	2	0.285616
Z00056780-1	Ctsl	cathepsin L	U034911	NM_009984.2	AF121837	MGI:88564	4.4097	4.811	5.1659	2	0.272736
Z00031452-1	937313) Mus Musculus Cdna Clone Image:1229771 5', Mrna Sequence	vv91d06.r1 Stratagene mouse skin (	U115207				2.1749	2.9144	2.9273	2	0.257109
Z00052036-1	Bc008150	cDNA sequence BC008150	U036689	XM_484507.1	AK212509		2.9615	3.3943	3.7108	2	0.253693
Z00031959-1	Isyna1	myo-inositol 1-phosphate synthase A1	U009434	NM_023627.1	AF288525		3.5708	4.32	4.211	2	0.230837
Z00022389-1	Tex11	testis expressed gene 11	U039568	NM_031384.1	AF285572		2.1385	2.8856	2.4739	4	0.27915
Z00052575-1	Snx7	sorting nexin 7	U024581	XM_131162.4	AK011015		3.4609	3.8858	4.2066	2	0.253943
Z00023858-1	Gstm2	glutathione S-transferase, mu 2	U024511	NM_008183.2	AK002845	MGI:95861	2.8518	3.5965	3.173	4	0.26904
Z00025739-1	Icosl	icos ligand	U011695	NM_015790.2	AF199027	MGI:1354701	2.7037	3.3647	3.4475	2	0.227609
Z00045240-1	Gsta2,Gsta1	glutathione S-transferase, alpha 2 (Yc2)	U031116	NM_008181.1	AK002712	MGI:1095417	2.5358	3.2755	2.8533	4	0.266467
Z00006029-1	Klf4	Kruppel-like factor 4 (gut)	U025080	NM_010637.1	BC010301	MGI:1342287	3.6394	4.1725	4.3771	2	0.216737
Z00049138-1	Uck2	uridine-cytidine kinase 2	U022016	NM_030724.1	AF236636	MGI:1931744	4.2236	4.7457	4.959	2	0.21664
Z00002737-1	B3Gnt7	UDP-GlcNAc:betaGal beta-1,3-N-acetylglucosaminyltransferase 7	U000535	NM_145222.1	AF502429	MGI:2384394	3.3594	4.0921	3.6786	4	0.267884
Z00054452-1	A930010I20Rik	RIKEN cDNA A930010I20 gene	U003658	NM_177857.1	AK044389		3.3994	3.8663	4.1308	2	0.226914
Z00007161-1	Msc	musculin	U021133	NM_010827.1	AF087035	MGI:1333884	2.1001	2.8284	2.5158	2	0.254817
Z00035984-1	Csrp2	cysteine and glycine-rich protein 2	U011996	NM_007792.2	AF037208	MGI:1202907	4.0197	4.6081	4.747	2	0.206713
Z00016488-1	Irak2	interleukin-1 receptor-associated kinase 2	U007280	NM_172161.2	AJ440756	MGI:2429603	2.2826	2.9909	3.0023	2	0.231013
Z00022464-1	St6Galnac2	ST6 (alpha-N-acetyl-neuraminyl-2,3-beta-galactosyl-1,3)-N-acetylgalactosaminide alpha-2,6-sialyltransferase 2	U033660	NM_009180.2	AB027198	MGI:107553	2.5324	3.2508	2.942	2	0.249512
Z00035031-1	Chst12	carbohydrate sulfotransferase 12	U006375	NM_021528.2	AJ289132	MGI:1929064	3.2672	3.8074	3.9847	2	0.200624
Z00012709-1	Map4K5	mitogen-activated protein kinase kinase kinase kinase 5	U014245	NM_201518.1	AK041311	MGI:1925503	2.8035	3.4446	3.5166	2	0.205768
Z00034640-1	Jub	ajuba	U035555	NM_010590.2	AK012077		3.8077	4.5204	4.3763	2	0.202461
Z00031322-1	Cast	calpastatin	U034974	NM_009817.1	AB026997		3.4347	4.1402	4.0751	2	0.20431
Z00021291-1	Dedd2	death effector domain-containing DNA binding protein 2	U028270	NM_026117.2	AF457576	MGI:1914629	2.9801	3.6856	3.4777	2	0.207081
Z00005537-1	Rps6Ka1	ribosomal protein S6 kinase polypeptide 1	U025627	NM_009097.1	AF084468	MGI:104558	3.3554	3.9894	4.0559	2	0.197085
Z00027118-1	Krtcap3	keratinocyte associated protein 3	U005441	NM_027221.1	AK007999		2.9769	3.5792	3.6764	2	0.190028
Z00034929-1	Odc1	ornithine decarboxylase, structural 1	U013795	NM_013614.1	AK077679	MGI:97402	3.6599	4.1431	4.3532	2	0.191581
Z00063583-1	Hspa1B	heat shock protein 1B	U037729	NM_010478.1	AK078618	MGI:99517	3.1939	3.8872	3.6705	2	0.203076
Z00006219-1	C130032J12Rik	RIKEN cDNA C130032J12 gene	U015546		AK008829		3.004	3.5318	3.6962	2	0.182832
Z00001196-1	D8Ertd594E	DNA segment, Chr 8, ERATO Doi 594, expressed	U029802	NM_133791.3	AB045323		2.7915	3.2266	3.4828	2	0.205447
Z00059580-1	Mdn1	midasin homolog (yeast)	U042515	XM_485364.1	AK019519		3.6546	4.3437	4.0105	2	0.253179
Z00030689-1	Loc434376	PREDICTED: Mus musculus similar to hypothetical protein MGC37588 (LOC434376), mRNA	U207343	XM_134613.3			1.8567	2.5445	2.3585	2	0.192015
Z00034219-1	2410018M08Rik	RIKEN cDNA 2410018M08 gene	U006236	NM_183088.1	AK010551		2.2564	2.9428	2.5966	2	0.259936
Z00007057-1	Tmc6	transmembrane channel-like gene family 6	U033668	NM_145439.1	AK052814	MGI:1098686	3.2583	3.6351	3.9398	2	0.223945
Z00010610-1	4930461P20Rik	RIKEN cDNA 4930461P20 gene	U036004	XM_127961.4	AK019636		3.6011	4.2801	3.9757	2	0.234942
Z00019427-1	Serping1	serine (or cysteine) proteinase inhibitor, clade G, member 1	U022817	NM_009776.1	AF010254	MGI:894696	3.1909	3.8049	3.8699	2	0.180306
Z00000414-1	Cdc6	cell division cycle 6 homolog (S. cerevisiae)	U013318	NM_011799.1	AJ009559	MGI:1345150	3.7397	4.0999	4.4161	2	0.228645
Z00003287-1	Cxcl16	chemokine (C-X-C motif) ligand 16	U033002	NM_023158.3	AF277001	MGI:1932682	2.7233	3.1393	3.3983	2	0.199988
Z00043324-1	Gpatc3	G patch domain containing 3	U004920	NM_172876.1	AK050179		2.5979	3.0213	3.272	2	0.196105
Z00015779-1	Slc6A15	solute carrier family 6 (neurotransmitter transporter), member 15	U011977	NM_175328.1	AK036136		3.3243	3.7037	3.9983	2	0.216561
Z00031985-1	Gzmm	granzyme M (lymphocyte met-ase 1)	U011717	NM_008504.2	AB015727	MGI:99549	4.2142	4.8434	4.8874	2	0.181433
Z00022236-1	2610027C15Rik	RIKEN cDNA 2610027C15 gene	U004814	NM_172145.2	AK076006		3.3405	4.0083	3.9391	2	0.174036
Z00055492-1	Msh2	mutS homolog 2 (E. coli)	U018325	NM_008628.1	AK051960		3.6405	4.2398	4.3027	2	0.16744
Z00034176-1	Pkp2	plakophilin 2	U016852	NM_026163.1	AK004650		2.7002	3.3587	3.1171	2	0.197389
Z00035758-1	Lmna	lamin A	U024254	NM_001002011.1	AK003174	MGI:96794	4.2924	4.7002	4.9467	2	0.186768
Z00062585-1	Polr3G	polymerase (RNA) III (DNA directed) polypeptide G	U034993	XM_283153.3	AK009045	MGI:1914736	3.5654	4.2171	3.9037	2	0.233824
Z00020178-1	Gclm	glutamate-cysteine ligase , modifier subunit	U042479	NM_008129.2	AK028236	MGI:104995	3.856	4.2293	4.5077	2	0.201807
Z00006209-1	Aw544865	expressed sequence AW544865	U035082	NM_178918.2	AK049186		2.3504	2.8348	3.002	2	0.158187
Z00035464-1	Trim13	tripartite motif protein 13	U015729	NM_023233.1	AF220129	MGI:1913847	3.3398	3.9912	3.6535	2	0.248684
Z00053952-1	1700001L05Rik	RIKEN cDNA 1700001L05 gene	U036474		AK007732		2.6614	3.0518	3.3109	2	0.1912
Z00025917-1	Ikbke	inhibitor of kappaB kinase epsilon	U021750	NM_019777.2	AB016589	MGI:1929612	2.5122	2.9569	3.161	2	0.167229
Z00026378-1	Ptpn3	protein tyrosine phosphatase, non-receptor type 3	U260983		D87032	MGI:105307	3.4031	3.9309	4.0489	2	0.148709
Z00024171-1	Figla	factor in the germline alpha	U007109	NM_012013.1	AK007695	MGI:1349421	1.1512	1.7956	1.6087	2	0.169573
Z00000799-1	Nrk	Nik related kinase	U043795	NM_013724.1	AB020741	MGI:1351326	2.734	3.3356	3.3778	2	0.158219
Z00045313-1	Pqlc2	PQ loop repeat containing 2	U025699	NM_145384.1	AK081661		2.7022	3.0383	3.346	2	0.21666
Z00006495-1	Ppat	phosphoribosyl pyrophosphate amidotransferase	U026328		AK017664		3.4057	3.9689	4.0494	2	0.149564
Z00002401-1	Set7	SET domain-containing protein 7	U024016	NM_080793.2	AF448509		2.3967	2.7079	3.0403	2	0.231832
Z00034446-1	Upp1	uridine phosphorylase 1	U012311	NM_009477.1	BC036559	MGI:1097668	3.7453	4.3882	4.2987	2	0.153146
Z00034626-1	Krt1-19	keratin complex 1, acidic, gene 19	U013334	NM_008471.2	BC034561	MGI:96693	3.522	3.911	4.1606	2	0.183092
Z00045225-1	2010316F05Rik	RIKEN cDNA 2010316F05 gene	U032602	NM_026465.1	AK008574		2.7501	3.2086	3.3884	2	0.15419
Z00018919-1	Lgtn	ligatin	U000778	NM_010709.1	AK030312	MGI:109342	3.0776	3.7121	3.5004	2	0.175176
Z00012481-1	Hells	helicase, lymphoid specific	U043725	NM_008234.2	AF155210	MGI:106209	3.6373	4.2712	3.9821	2	0.216046
Z00005116-1	Hbegf	heparin-binding EGF-like growth factor	U038335	NM_010415.1	BC089607	MGI:96070	3.6779	4.109	4.3075	2	0.156646
Z00060810-1	1700049E17Rik	RIKEN cDNA 1700049E17 gene	U237684	NM_028535.1	BC016558		2.0753	2.7038	2.5436	2	0.153231
Z00025376-1	Slc12A8	solute carrier family 12 (potassium/chloride transporters), member 8	U017040	NM_134251.1	AF319951	MGI:2443672	2.1621	2.7906	2.5393	2	0.193119
Z00034138-1	Mel13	melanoma nuclear protein 13	U013277	XM_126589.4	AK081563		3.5426	4.1667	4.0095	2	0.150096
Z00023108-1	Svs7	seminal vesicle protein, secretion 7	U030672	NM_020264.1	AF134204		1.3044	1.9279	1.6883	2	0.185474
Z00030604-1	Fgd4	FYVE, RhoGEF and PH domain containing 4	U036828	NM_139232.1	AF402611	MGI:2183747	2.7665	3.2991	3.3887	2	0.132391
Z00040311-1	Mgc54896	Mus musculus similar to CTCL tumor antigen se57-1 (MGC54896), mRNA	U018869	NM_201362.1	AK078964		2.3415	2.9619	2.7845	2	0.155274
Z00043376-1	Avpi1	arginine vasopressin-induced 1	U039048	NM_027106.1	AK009243	MGI:1916784	3.9563	4.5741	4.5105	2	0.136497
Z00007499-1	Tes	testis derived transcript	U057059	NM_011570.2	AJ344065	MGI:105081	2.7121	3.3286	3.1385	2	0.158909
Z00002563-1	C78409	expressed sequence C78409	U032326	NM_177615.2	AK052641		2.2029	2.7475	2.8149	2	0.127119
Z00025004-1	Prss16	protease, serine, 16 (thymus)	U034579	NM_019429.1	AJ131775	MGI:1859181	2.1539	2.7633	2.5887	2	0.149552
Z00034891-1	Fem1B	feminization 1 homolog b (C. elegans)	U043863	NM_010193.3	AB022863		3.4777	3.8916	4.083	2	0.144076
Z00023206-1	Runx1	runt related transcription factor 1	U037315	NM_009821.1	AF345649	MGI:99852	2.6607	2.9918	3.2659	2	0.189929
Z00038833-1	Mgst2	microsomal glutathione S-transferase 2	U168215	NM_174995.1	AK048747	MGI:2448481	2.862	3.2402	3.4645	2	0.159793
Z00005872-1	Lad1	ladinin	U000846	NM_133664.2	AK083526		2.8855	3.4879	3.3165	2	0.145422
Z00019104-1	Aa408556	expressed sequence AA408556	U039041	NM_199447.2	AK197712		3.5572	4.1592	3.9828	2	0.147433
Z00034264-1	Dusp12	dual specificity phosphatase 12	U022039	NM_023173.1	AF268196	MGI:1890614	3.7398	4.2753	4.3417	2	0.119491
Z00000391-1	Flnb	filamin, beta	U015289	XM_127565.5	AF353669		4.4467	4.8176	5.0475	2	0.162522
Z00021691-1	Gpr48	G protein-coupled receptor 48	U002223	XM_355385.2	AK033699		3.3998	4.0006	3.9836	2	0.13291
Z00038843-1	2900073G15Rik	RIKEN cDNA 2900073G15 gene	U005647	NM_026064.1	AK013776		3.0178	3.4347	3.6174	2	0.138087
Z00014910-1	Zdhhc12	zinc finger, DHHC domain containing 12	U022468	NM_025428.1	AK004475		3.7314	4.0942	4.3277	2	0.163651
Z00036659-1	Nf2	Mus musculus neurofibromatosis 2 (Nf2), mRNA	U032451	NM_010898.2	AK017343	MGI:97307	2.8977	3.4938	3.2496	2	0.182391
Z00057710-1	Ubxd4	UBX domain containing 4	U033775	NM_145441.2	AK031821		2.9623	3.5573	3.3957	2	0.138373
Z00045017-1	Bc048403	cDNA sequence BC048403	U012107	NM_173022.2	AK087110		3.4102	3.8174	4.0045	2	0.138232
Z00001072-1	1300002F13Rik	RIKEN cDNA 1300002F13 gene	U005142	NM_133753.1	AK004851		3.5185	4.1101	3.856	2	0.18799
Z00016072-1	Kcnk5	potassium channel, subfamily K, member 5	U035270	NM_021542.2	AF259395	MGI:1336175	2.5773	3.0768	3.1682	2	0.109924
Z00015164-1	Dera	2-deoxyribose-5-phosphate aldolase homolog (C. elegans)	U007506	NM_172733.1	AK008033		2.9875	3.3434	3.5769	2	0.162381
Z00010335-1	Mbc2	membrane bound C2 domain containing protein	U032360	NM_011843.1	AF098633	MGI:1344426	3.2962	3.7043	3.8853	2	0.133579
Z00010471-1	3110005G23Rik	RIKEN cDNA 3110005G23 gene	U009383	NM_028427.1	AK013998		3.3452	3.7085	3.9339	2	0.157399
Z00025938-1	Mmp23	matrix metalloproteinase 23	U025875	NM_011985.1	BC064108	MGI:1347361	2.6482	3.2354	3.0286	2	0.158504
Z00013009-1	Slc39A4	solute carrier family 39 (zinc transporter), member 4	U231208	NM_028064.2	AB052762	MGI:1919277	3.3941	3.9797	3.7866	2	0.150497
Z00011689-1	2810028N01Rik	RIKEN cDNA 2810028N01 gene	U035862	NM_028315.1	AK012840		3.3989	3.9825	3.8451	2	0.12406
Z00015804-1	Mybl2	myeloblastosis oncogene-like 2	U002779	NM_008652.2	AK028497	MGI:101785	3.1722	3.7557	3.5898	2	0.136019
Z00024086-1	Egfl7	EGF-like domain 7	U001521	NM_178444.3	AF184973	MGI:2449923	3.9553	4.3883	4.5374	2	0.117142
Z00024428-1	Ap1G2	adaptor protein complex AP-1, gamma 2 subunit	U035570	NM_007455.1	AF068707	MGI:1328307	2.5328	3.1143	2.8931	2	0.165945
Z00041585-1	Arhgap23	Rho GTPase activating protein 23	U064935	NM_021493.1	AB041572		3.5138	3.9113	4.093	2	0.130809
Z00000504-1	Slc39A14	solute carrier family 39 (zinc transporter), member 14	U035744	NM_144808.3	AB177995		2.8886	3.4669	3.2321	2	0.174057
Z00035991-1	Arih2	ariadne homolog 2 (Drosophila)	U031340	NM_011790.2	AF124664	MGI:1344361	3.1418	3.7159	3.6218	2	0.106998
Z00034807-1	Slc25A13	solute carrier family 25 (mitochondrial carrier, adenine nucleotide translocator), member 13	U027026	NM_015829.1	AF164632	MGI:1354721	3.7233	4.2953	4.2344	2	0.102833
Z00046674-1	9930021J17Rik,4732486J07Rik	RIKEN cDNA 9930021J17 gene	U024214	NM_172682.1	AK029059		2.0338	2.6055	2.3511	2	0.186527
Z00024181-1	Tnip1	TNFAIP3 interacting protein 1	U032784	NM_021327.1	AJ242777	MGI:1926194	3.2846	3.8556	3.7602	2	0.105418
Z00026323-1	Bambi-Ps1	BMP and activin membrane-bound inhibitor, pseudogene (Xenopus laevis)	U023278		AK040009		3.7207	4.2401	4.2892	2	0.0964387
Z00058603-1	Tex15	testis expressed gene 15	U009242	NM_031374.1	AF285589		2.8309	3.2614	3.3985	2	0.106272
Z00011955-1	Bc037674	cDNA sequence BC037674	U015499	NM_001004436.1	AB167349		3.5448	4.112	4.0079	2	0.105359
Z00001287-1	Rybp	RING1 and YY1 binding protein	U027687	NM_019743.2	AK010548	MGI:1929059	3.7621	4.3292	4.2339	2	0.103145
Z00035950-1	Depdc5	DEP domain containing 5	U005465	NM_177786.2	AK043137		2.8101	3.1544	3.3766	2	0.152105
Z00007842-1	Bc004728	cDNA sequence BC004728	U036671	NM_174992.2	AK083680		2.6874	3.2525	3.0026	2	0.183172
Z00054872-1	Tex292	testis expressed gene 292	U009781	NM_011574.1	AK173318	MGI:1096573	3.6233	4.1884	4.1876	2	0.109321
Z00034710-1	2310008H09Rik	RIKEN cDNA 2310008H09 gene	U029176	NM_023197.1	AF034580		3.112	3.6759	3.6262	2	0.0974228
Z00031897-1	Prkcz	protein kinase C, zeta	U025868	NM_008860.1	AB110830	MGI:97602	2.9239	3.4853	3.3348	2	0.121374
Z00035891-1	6330500D04Rik	RIKEN cDNA 6330500D04 gene	U043323		AK007145		2.4539	2.7797	3.0147	2	0.160165
Z00022684-1	Rps8	ribosomal protein S8	U154740	NM_009098.2	AK009023		3.456	4.0153	3.9495	2	0.0940761
Z00055495-1	Riok3	RIO kinase 3 (yeast)	U018420	NM_024182.2	AK004748	MGI:1914128	2.8735	3.3309	3.4312	2	0.089849
Z00043250-1	2810451A06Rik	RIKEN cDNA 2810451A06 gene	U016636	NM_176835.2	AK013323		2.3942	2.9457	2.8548	2	0.0934384
Z00036699-1	Eif1A	eukaryotic translation initiation factor 1A	U018700	NM_010120.3	AF026481	MGI:95298	3.9838	4.5343	4.4391	2	0.0941328
Z00001282-1	0610039J04Rik	RIKEN cDNA 0610039J04 gene	U009695		AK010304	MGI:1913333	3.486	4.0282	4.0358	2	0.09384
Z00034449-1	Riok2	RIO kinase 2 (yeast)	U017542	NM_025934.1	AK008385		3.3537	3.8998	3.7465	2	0.118918
Z00032468-1	Plp2	proteolipid protein 2	U039229	NM_019755.2	AB031292	MGI:1298382	3.7577	4.1608	4.3037	2	0.101161
Z00006145-1	1110017C15Rik	RIKEN cDNA 1110017C15 gene	U009786	NM_025391.1	AK003739		4.0871	4.559	4.6315	2	0.0773348
Z00009696-1	Gnpnat1	glucosamine-phosphate N-acetyltransferase 1	U035449	NM_019425.1	AJ001006	MGI:1858963	3.5318	4.0761	4.0186	2	0.0834502
Z00001033-1	Gjb5	gap junction membrane channel protein beta 5	U025534	NM_010291.2	AK082917	MGI:95723	2.5941	2.9111	3.1382	2	0.154268
Z00000743-1	Pik3Cb	phosphatidylinositol 3-kinase, catalytic, beta polypeptide	U031230	NM_029094.1	AK003230	MGI:1922019	3.3437	3.6923	3.8876	2	0.132363
Z00006554-1	Ddx39	DEAD (Asp-Glu-Ala-Asp) box polypeptide 39	U009559	NM_197982.2	AK011285	MGI:1915528	4.4234	4.8599	4.9658	2	0.0835045
Z00007857-1	Ai462438	expressed sequence AI462438	U022814	NM_133840.1	AK053169		3.5145	4.0557	3.8913	2	0.124668
Z00000508-1	Pyp	pyrophosphatase	U011569	NM_026438.2	AK008575		4.6602	5.133	5.1994	2	0.0734415
Z00006950-1	8430420C20Rik	RIKEN cDNA 8430420C20 gene	U008693	NM_145586.1	AK078811		3.1177	3.6475	3.6565	2	0.0842822
Z00002975-1	Nol6	nucleolar protein family 6 (RNA-associated)	U024967	NM_139236.1	AF361077	MGI:2140151	3.4725	4.0111	3.9032	2	0.0934796
Z00035144-1	Fbxo22	F-box only protein 22	U010518	NM_028049.1	AK002745		3.7902	4.3284	4.1474	2	0.134987
Z00035142-1	Ovgp1	oviductal glycoprotein 1	U003702	NM_007696.2	AF334669	MGI:106661	3.5867	4.1249	4.0453	2	0.0833111
Z00051151-1	6330579B17Rik	RIKEN cDNA 6330579B17 gene	U025469	NM_026494.1	AK006290		3.0785	3.6164	3.4393	2	0.132389
Z00041938-1	1190002H09Rik	RIKEN cDNA 1190002H09 gene	U038418	XM_355059.2	AK004450		3.0571	3.5947	3.4926	2	0.0906408
Z00058006-1	Loc384494	PREDICTED: Mus musculus similar to Coiled-coil-helix-coiled-coil-helix domain containing 4 (LOC384494), mRNA	U052451	XM_357672.2			2.7098	3.116	3.2465	2	0.0920652
Z00015978-1	1190002C06Rik	RIKEN cDNA 1190002C06 gene	U018752	NM_028447.1	AK004443		3.7531	4.0922	4.2891	2	0.133018
Z00040114-1	Bcat2	branched chain aminotransferase 2, mitochondrial	U008081	NM_009737.1	AF031467	MGI:1276534	2.6641	3.1999	2.9994	2	0.148136
Z00034765-1	Srm	spermidine synthase	U005088	NM_009272.2	AK028359	MGI:102690	3.7977	4.1374	4.3335	2	0.132459
Z00015359-1	Af233884	cDNA sequence AF233884	U039013	NM_021315.1	AB077991	MGI:1932610	2.7125	3.2474	3.0975	2	0.11476
Z00055430-1	Sbp	spermine binding protein	U017629	NM_011321.2	AK035423	MGI:106021	1.9672	2.3855	2.5007	2	0.0835812
Z00034991-1	1810003N24Rik	RIKEN cDNA 1810003N24 gene	U032536	NM_025443.1	AF349950		4.076	4.6072	4.5247	2	0.0805653
Z00032580-1	1100001I22Rik	RIKEN cDNA 1100001I22 gene	U044048	NM_026724.1	AK003177		3.558	3.9253	4.0888	2	0.110276
Z00002435-1	Eya3	eyes absent 3 homolog (Drosophila)	U004903	NM_010166.2	AJ007996		2.9172	3.448	3.4285	2	0.0761651
Z00055934-1	Dapp1	dual adaptor for phosphotyrosine and 3-phosphoinositides 1	U024692	NM_011932.1	AF163255	MGI:1347063	2.7248	3.2542	3.0858	2	0.125923
Z00034768-1	Hsp105	heat shock protein 105	U026984	NM_013559.1	AK075731	MGI:105053	3.7215	4.2507	4.1077	2	0.10961
Z00016755-1	Adss	adenylosuccinate synthetase, non muscle	U022123	NM_007422.2	AK004877		3.5803	4.1057	3.9349	2	0.127299
Z00036188-1	Pdzk6	PDZ domain containing 6	U003184	NM_175515.3	AK020350		2.4268	2.8223	2.952	2	0.0886773
Z00030115-1	1110006O17Rik	RIKEN cDNA 1110006O17 gene	U038327	XM_358515.2	AK030483		2.736	3.2611	3.0547	2	0.152448
Z00008899-1	Birc3	baculoviral IAP repeat-containing 3	U030448	NM_007464.1	AK080183	MGI:1197007	2.7827	3.1507	3.3072	2	0.105079
Z00018047-1	0610007N19Rik	RIKEN cDNA 0610007N19 gene	U036068		AK002304		3.4144	3.7528	3.9386	2	0.125064
Z00005013-1	Ftsj3	FtsJ homolog 3 (E. coli)	U290780	NM_025310.2	AK004996	MGI:1860295	4.4013	4.9183	4.8158	2	0.0837268
Z00009697-1	D19Ertd652E	PREDICTED: Mus musculus DNA segment, Chr 19, ERATO Doi 652, expressed (D19Ertd652e), mRNA	U117449	XM_129357.3			1.8955	2.409	2.2886	2	0.0932351
Z00008785-1	4930588M11Rik	RIKEN cDNA 4930588M11 gene	U003804	NM_153806.1	AK016368		3.7239	4.1129	4.2369	2	0.0829751
Z00000250-1	D030070L09Rik	RIKEN cDNA D030070L09 gene	U038259	NM_172625.1	AK077290		3.0701	3.5821	3.5583	2	0.0609258
Z00000852-1	Wdr12	WD repeat domain 12	U021377	NM_021312.4	AB041608	MGI:1927241	3.5443	4.0561	3.8829	2	0.128877
Z00002878-1	Pim3	proviral integration site 3	U016547	NM_145478.1	AK079623	MGI:1355297	4.1878	4.6988	4.699	2	0.0656307
Z00034228-1	Arid3B	AT rich interactive domain 3B (Bright like)	U108385	NM_019689.1	AF116847	MGI:1930768	3.4061	3.9159	3.9164	2	0.0647573
Z00005772-1	Rg9Mtd2	RNA (guanine-9-) methyltransferase domain containing 2	U003905	NM_175389.2	AK048857		3.0505	3.4812	3.5604	2	0.0591137
Z00016325-1	Ott	ovary testis transcribed	U108302	NM_011022.1			2.2858	2.6774	2.7955	2	0.0788299
Z00017989-1	Gsn	gelsolin	U001654	NM_146120.2	AK076156		4.3993	4.8221	4.9083	2	0.0615921
Z00022449-1	Ing5	inhibitor of growth family, member 5	U042194	NM_025454.1	AK006421		2.8806	3.2441	3.3886	2	0.0959363
Z00034448-1	Rpo1-2	RNA polymerase 1-2	U042369	NM_009086.1	AK052672	MGI:108014	3.2468	3.7527	3.6033	2	0.111958
Z00039115-1	2010002N04Rik	RIKEN cDNA 2010002N04 gene	U038454	NM_134133.1	AF313412	MGI:1917088	3.3667	3.826	3.8716	2	0.0490702
Z00062253-1	Fes	feline sarcoma oncogene	U028763	NM_010194.1	AK004587	MGI:95514	3.0485	3.4333	3.5533	2	0.0793317
Z00035115-1	Lyar	Ly1 antibody reactive clone	U005527	NM_025281.1	AK006373		4.2252	4.7267	4.623	2	0.0810746
Z00000470-1	Trip13	thyroid hormone receptor interactor 13	U034962	XM_127444.4	AK010336	MGI:1916966	3.4095	3.7355	3.9101	2	0.11804
Z00039422-1	Icrfp703B1614Q5.5	Mus musculus predicted gene ICRFP703B1614Q5.5 (ICRFP703B1614Q5.5), mRNA	U029108	NM_020609.2	AK011990	MGI:1928824	1.9179	2.2359	2.4184	2	0.124018
Z00020306-1	Tjp2	tight junction protein 2	U038923	NM_011597.1	AF113005	MGI:1341872	3.3908	3.8893	3.865	2	0.0508826
Z00001162-1	Hmox1	heme oxygenase (decycling) 1	U009507	NM_010442.1	BC010757	MGI:96163	3.0784	3.5719	3.5	2	0.0611084
Z00024558-1	Pard6B	par-6 (partitioning defective 6) homolog beta (C. elegans)	U002859	NM_021409.1	AF252291		2.1659	2.4829	2.6588	2	0.119975
Z00061007-1	Lats2,Xpo4	large tumor suppressor 2	U035628	NM_015771.1	AB023958		2.4295	2.8037	2.9216	2	0.07707
Z00050476-1	Slc16A6	solute carrier family 16 (monocarboxylic acid transporters), member 6	U033571	NM_134038.1	AK032026		3.3246	3.6439	3.8163	2	0.11746
Z00010920-1	Pspc1	paraspeckle protein 1	U035615	NM_025682.1	AK011272		3.4906	3.9822	3.9097	2	0.0608973
Z00018804-1	D8Ertd69E	DNA segment, Chr 8, ERATO Doi 69, expressed	U042916	XM_194424.3	AK015275		4.203	4.5923	4.6943	2	0.0662379
Z00034515-1	Cdk7	cyclin-dependent kinase 7 (homolog of Xenopus MO15 cdk-activating kinase)	U049049	NM_009874.1	AK039084	MGI:102956	3.5761	4.0209	4.0669	2	0.0398258
Z00004795-1	Mthfd1	methylenetetrahydrofolate dehydrogenase (NADP+ dependent), methenyltetrahydrofolate cyclohydrolase, formyltetrahydrofolate synthase	U014111	NM_138745.1	AF364579	MGI:1342005	3.5013	3.9578	3.9918	2	0.0389109
Z00034589-1	Ibrdc3	IBR domain containing 3	U004855	XM_204030.2	AK015966		2.6975	3.0104	3.1876	2	0.121409
Z00009253-1	1810029B16Rik	RIKEN cDNA 1810029B16 gene	U029883	NM_025465.1	AK007637		3.8208	4.3101	4.2653	2	0.0479499
Z00050809-1	1700020B09Rik	RIKEN cDNA 1700020B09 gene	U007948	NM_175240.2	AK006143		2.923	3.2409	3.4119	2	0.116805
Z00068022-1	A530057A03Rik	RIKEN cDNA A530057A03 gene	U042368	XM_130488.3	AK040991		2.6665	3.1551	3.0353	2	0.0910486
Z00015586-1	Nte	neuropathy target esterase	U009024	NM_015801.1	AF173829	MGI:1354723	2.4785	2.9657	2.9436	2	0.0428483
Z00032009-1	Rpl38	ribosomal protein L38	U013522	NM_023372.1	AB037665		2.863	3.3501	3.2067	2	0.108473
Z00057514-1	Tex10,2810462N03Rik	testis expressed gene 10	U043843	XM_485378.1	AK013375	MGI:1344413	3.7297	4.214	4.0554	2	0.120362
Z00015633-1	Sall4	sal-like 4 (Drosophila)	U023697	NM_175303.2	AF285588	MGI:2139360	2.1568	2.532	2.6407	2	0.070557
Z00048022-1	2810013M15Rik	Mus musculus RIKEN cDNA 2810013M15 gene (2810013M15Rik), mRNA	U012926	NM_026197.1	AK011780		3.812	4.2946	4.1228	2	0.130843
Z00017593-1	Arid5B	AT rich interactive domain 5B (Mrf1 like)	U031895	NM_023598.1	AF169968	MGI:2175912	3.8558	4.3355	4.2856	2	0.0458727
Z00036495-1	Hic2	hypermethylated in cancer 2	U043499	NM_178922.2	AF117382	MGI:1929869	3.7705	4.2485	4.224	2	0.0368838
Z00002762-1	Hs6St1	heparan sulfate 6-O-sulfotransferase 1	U000154	NM_015818.1	AB024566	MGI:1354958	4.1072	4.4569	4.5829	2	0.0841277
Z00001343-1	Tle3	transducin-like enhancer of split 3, homolog of Drosophila E(spl)	U010593	NM_009389.1	AK011812	MGI:104634	3.2946	3.6659	3.7701	2	0.0676549
Z00008622-1	Mdm2	transformed mouse 3T3 cell double minute 2	U162215	NM_010786.2	AK004719	MGI:96952	3.1201	3.5933	3.4757	2	0.0905024
Z00036488-1	Pwp2H	PWP2 (periodic tryptophan protein) homolog, yeast	U031968	NM_029546.1	AB041855	MGI:1341200	3.9578	4.431	4.3997	2	0.0357295
Z00009117-1	Actr2	Mus musculus ARP2 actin-related protein 2 homolog (yeast) (Actr2), mRNA	U032550	NM_146243.1	AK014618	MGI:1913963	3.0661	3.5066	3.5377	2	0.0257196
Z00002439-1	Cecr2	cat eye syndrome chromosome region, candidate 2 homolog (human)	U007344	XM_204234.3	AK011799		2.5058	2.9771	2.8522	2	0.0963584
Z00031421-1	C920008G01Rik	RIKEN cDNA C920008G01 gene	U020759	NM_177247.2	AK050592		1.0136	1.4848	1.3541	2	0.100861
Z00050247-1	Aw209491	expressed sequence AW209491	U014563	NM_134067.2	AK030506		2.5652	2.9589	3.0351	2	0.0475687
Z00037504-1	Hspa1A	Mus musculus heat shock protein 1A (Hspa1a), mRNA	U058632	NM_010478.1	BC032044	MGI:96244	2.8346	3.3033	3.2081	2	0.0740822
[truncated: 147 more rows]

## Sheet: Table 6 MAPC NIA
Table 6. Genes expressed in MAPC at least 2 fold higher than ESC in NIA microarray
[truncated: 1,596 more rows]

## Sheet: Table 7 ESC NIA
Table 7. Genes expressed in ESC at least 2 fold higher than MAPC in NIA microarray
[truncated: 2,885 more rows]

[truncated: 7 more sheets: Table 8 NIA Affy clusters, Table  9 Comp MSC vs MSC-like, Table 10 Genes correl Pdgfra, Table 11 TGenes anticorr Pdgfra, Table 12 up in rMAPC-1, Table 13 up in rClone-2, Table 14 r and m MAPC comp]
